# Supplementary material for: Social Media Use and Depression in Adolescents: A Scoping Review
Source: Behav Sci (Basel). 2023 Jun 6;13(6):475. doi: 10.3390/bs13060475 (PMC10294999; doi:10.3390/bs13060475)
Supplement: Supplementary file 1 [file behavsci-13-00475-s001.zip]

Archive with 1 entries (1 files):
- behavsci-2313158-supplementary.xlsx
