# Supplementary material for: Social Media Use and Depression in Adolescents: A Scoping Review
Source: Behav Sci (Basel). 2023 Jun 6;13(6):475. doi: 10.3390/bs13060475 (PMC10294999; doi:10.3390/bs13060475)
Supplement: Supplementary file 1 [file behavsci-13-00475-s001.zip › behavsci-2313158-supplementary.xlsx]

## Sheet: Data extraction
No.	Author's Name*	Title*	Type of Publication	Journal	Year of publication	Location	Country	Social Media Platforms	Nature of the study	Depression only?	Average age	Age range	Aims/purpose	Methods	Size of Population	Comment	results	refrences
1	Werling, A.M. and Walitza, S. and Gerstenberg, M. and Grأ¼nblatt, E. and Drechsler, R.	Media use and emotional distress under COVID-19 lockdown in a clinical sample referred for internalizing disorders: A Swiss adolescents' perspective	Journal	Journal of Psychiatric Research	2022	["Department of Child and Adolescent Psychiatry and Psychotherapy, Psychiatric University Hospital Zurich, University of Zurich, Switzerland", "Zurich Center for Integrative Human Physiology, University of Zurich, Switzerland", "Neuroscience Center Zurich, University of Zurich and ETH Zurich, Switzerland"]	Switzerland	General	Explore the link between COVID-19 and social media behavior	Yes	15.7	12 to 18			178	irrelevant intervention
2	Shoemaker Brino, K.A. and Derouin, A.L. and Silva, S.G.	Problematic internet use in adolescents and implementation of a social media hygiene protocol	Journal	Journal of Pediatric Nursing	2022	["School of Nursing, Duke University School, Durham, NC, United States", "Department of Psychiatry and Behavioral Sciences, School of Nursing, Duke University, Durham, NC, United States"]	United States	general								irrelevent intervention	they mentioned all screen time use nt only SM
3	Maheux, A.J. and Roberts, S.R. and Nesi, J. and Widman, L. and Choukas-Bradley, S.	Longitudinal associations between appearance-related social media consciousness and adolescents' depressive symptoms	Journal	Journal of Adolescence	2022	["Department of Psychological and Brain Sciences, University of Delaware, Newark, DE, United States", "Department of Psychiatry and Human Behavior, Warren Alpert Medical School of Brown University, Providence, RI, United States", "Rhode Island Hospital, Providence, RI, United States", "Department of Psychology, North Carolina State University, Raleigh, NC, United States"]	United States			Yes	16.19			Longitidunal	163	Included
4	Martin, A. and Calhoun, A. and Pأ،ez, J. and Amsalem, D.	Destigmatizing perceptions about Black adolescent depression: randomized controlled trial of brief social contactâ€“based video interventions	Journal	Journal of Child Psychology and Psychiatry and Allied Disciplines	2022	["Child Study Center, Yale School of Medicine, New Haven, CT, United States", "Simulated Participant Program, Teaching and Learning Center, Yale School of Medicine, New Haven, CT, United States", "New York State Psychiatric Institute and Department of Psychiatry, Columbia University Vagelos College of Physicians & Surgeons, New York, NY, United States"]	United States									irrelevant study
5	Ma, L. and Evans, B. and Kleppang, A.L. and Hagquist, C.	The association between screen time and reported depressive symptoms among adolescents in Sweden	Journal	Family practice	2021	["Centre for Research on Child and Adolescent Mental Health, Karlstad University, Karlstad, Sweden", "Department of Public Health and Sport Sciences, Inland Norway University of Applied Sciences, Elverum, Norway", "School of Law, Psychology and Social Work, أ–rebro University, Sweden", "Department of Education and Special Education, University of Gothenburg, Gothenburg, Sweden"]	Sweden	General	Explore the link between screen time and depression	Yes	N/A	14 to 15			3358	Irrelevant Intervention
6	Gewirtz O'Brien, J. and McPherson, L. and Miller, K. and Svetaz, M.V.	Adolescent Health: Media Use	Journal	FP essentials	2021	["University of Minnesota Medical School, 420 Delaware Street SE, Minneapolis, United States", "Department of Family Medicine and Community Health at University of Minnesota Medical School, 516 Delaware St SE, Minneapolis, United States"]
7	Karim, S. and Hsiung, K. and Symonds, M. and Radovic, A.	Experience of peer bloggers using a social media website for adolescents with depression or anxiety: Proof-of-concept study	Journal	JMIR Formative Research	2021	["Children's Hospital of Pittsburgh, University of Pittsburgh, Pittsburgh, PA, United States", "University of Pittsburgh, School of Medicine, Pittsburgh, PA, United States", "McLean-Franciscan Child and Adolescent Inpatient Program, Franciscan Children's, Brighton, MA, United States", "Division of Adolescent and Young Adult Medicine, University of Pittsburgh, School of Medicine, UPMC Children's H…										irrelevant study
8	Daniels, M. and Sharma, M. and Batra, K.	Social media, stress and sleep deprivation: A triple â€œSâ€‌ among adolescents	Journal	Journal of Health and Social Sciences	2021	["Department of Environmental and Occupational Health, School of Public Health, University of Nevada, Las Vegas, NV 89119, United States", "Office of Research, Kirk Kerkorian School of Medicine, University of Nevada, Las Vegas, NV 89102, United States"]	United States	General	Explore the the development of behavior using social media	Stress, Sleep Deprivation						review
9	Pirdehghan, A. and Khezmeh, E. and Panahi, S.	Social media use and sleep disturbance among adolescents: A cross-sectional study	Journal	Iranian Journal of Psychiatry	2021	["School of Public Health and Research Center for Health Sciences, Hamadan University of Medical Sciences, Hamadan, Iran", "Department of Community and Preventive Medicine, School of Public Health and Research Center for Health Sciences, Hamadan University of Medical Sciences, Hamadan, Iran", "Department of Psychiatry, School of Medicine, Hamadan University of Medical Sciences, Hamadan, Iran"]	iran	General	Explore the link between Social Media Use and Sleep Quality	Sleep Deprivation	16.53	15 to 19		cross-sectional	576	Included
10	Kreski, N. and Platt, J. and Rutherford, C. and Olfson, M. and Odgers, C. and Schulenberg, J. and Keyes, K.M.	Social Media Use and Depressive Symptoms Among United States Adolescents	Journal	Journal of Adolescent Health	2021	["Department of Epidemiology, Mailman School of Public Health, Columbia University, New York, NY, United States", "Department of Psychiatry, Columbia University Medical Center, Columbia University, New York, NY, United States", "Department of Psychological Science, University of California Irvine, Social and Behavioral Sciences Gateway, Irvine, CA, United States", "Institute for Social Research, …	United States	General	Association between daily social media exposure and depressive symptoms	Yes	N/A	grade 8,9,10		cross-sectional
11	Gaus, Q. and Jolliff, A. and Moreno, M.A.	A content analysis of YouTube depression personal account videos and their comments	Journal	Computers in Human Behavior Reports	2021	University of Wisconsin-Madison, United States										irrelevant study
12	Shi, X. and Yu, C. and Wu, D.	Influence of Internet Language Violence on Young Students' Mental Health and Intervention Countermeasures	Journal	Journal of Healthcare Engineering	2021	["College of Languages and Culture, Northwest AandF University, Shaanxi, Yangling, 712100, China", "College of Psychology, Yichun University, Jiangxi, Yichun, 333600, China", "College of Education, Minzu University of China, Peking, 100081, China"]										AI Technique
13	Perlis, R.H. and Green, J. and Simonson, M. and Ognyanova, K. and Santillana, M. and Lin, J. and Quintana, A. and Chwe, H. and Druckman, J. and Lazer, D. and Baum, M.A. and Della Volpe, J.	Association between Social Media Use and Self-reported Symptoms of Depression in US Adults	Journal	JAMA Network Open	2021	["Massachusetts General Hospital, 185 Cambridge St, Boston, MA 02114, United States", "Harvard Medical School, Boston, MA, United States", "Northeastern University, Boston, MA, United States", "University of Pennsylvania, Philadelphia, United States", "Rutgers University, New Brunswick, NJ, United States", "Boston Children's Hospital, Boston, MA, United States", "Northwestern University, Evanston…										irrelevant population
14	Solecki, S.	The smart use of smartphones in pediatrics	Journal	Journal of Pediatric Nursing	2020	Drexel University, College of Nursing and Health Professions, 915 Three Parkway, Philadelphia, PA 19102, United States										irrelevant intervention
15	Hoare, E. and Werneck, A.O. and Stubbs, B. and Firth, J. and Collins, S. and Corder, K. and van Sluijs, E.M.F.	Association of Child and Adolescent Mental Health With Adolescent Health Behaviors in the UK Millennium Cohort	Journal	JAMA network open	2020	["Medical Research Council, Epidemiology Unit, Centre for Diet and Activity Research, University of Cambridge, Cambridge, United Kingdom", "Institute for Mental and Physical Health and Clinical Translation, Food and Mood Centre, Barwon Health, Deakin University, School of Medicine, Geelong, Australia", "Department of Physical Education, Universidade Estadual Paulista \"Jأ؛lio de Mesquita Filho, P…										irrelevant study
16	Hamilton, J.L. and Chand, S. and Reinhardt, L. and Ladouceur, C.D. and Silk, J.S. and Moreno, M. and Franzen, P.L. and Bylsma, L.M.	Social media use predicts later sleep timing and greater sleep variability: An ecological momentary assessment study of youth at high and low familial risk for depression	Journal	Journal of Adolescence	2020	["Department of Psychiatry, University of Pittsburgh, United States", "Department of Psychology, University of Pittsburgh, United States", "Department of Pediatrics, University of Wisconsin School of Medicine, United States"]										irrelevant population
17	Ahmad, N. and Rose, N.N. and Ishak, A.S. and Pratiba Chettiar, R.	The Impacts of Viral Video through Whatsapp among Adolecense in Penang, Malaysia	Journal	2nd Joint International Conference on Emerging Computing Technology and Sports, JICETS 2019	2020	School of Human Development and Technocommunication Universiti Malaysia Perlis, Perlis, Malaysia	Malaysia	Whatsapp	Videos and							irrelevant study
18	Yazdavar, A.H. and Mahdavinejad, M.S. and Bajaj, G. and Romine, W. and Sheth, A. and Monadjemi, A.H. and Thirunarayan, K. and Meddar, J.M. and Myers, A. and Pathak, J. and Hitzler, P.	Multimodal mental health analysis in social media	Journal	PLoS ONE	2020	["Department of Computer Science, Kansas State UniversityKS, United States", "Department of Computer Science and Engineering, Ohio State UniversityOH, United States", "College of Engineering and Computing, University of South CarolinaSC, United States", "Department of Artificial Intelligence and Computer Engineering, University of Isfahan, Isfahan, Iran", "Department of Biological Sciences, Wrigh…										Excluded as it has AI Technique
19	Li, X. and Buxton, O.M. and Lee, S. and Chang, A.-M. and Berger, L.M. and Hale, L.	Sleep mediates the association between adolescent screen time and depressive symptoms	Journal	Sleep Medicine	2019	["Program in Public Health, Department of Family, Population and Preventive Medicine, Stony Brook University, United States", "Department of Biobehavioral Health, Pennsylvania State University, United States", "Division of Sleep Medicine, Harvard Medical School, United States", "Sleep Health Institute, Departments of Medicine and Neurology, Brigham and Women's Hospital, United States", "Departmen…										irrelevant study
20	Charoenwanit, S.	The relationship of cyber-bullying and academic achievement, general health, and depression in adolescents in Thailand	Journal	Walailak Journal of Science and Technology	2019	Faculty of Nursing, Thammasat UniversityPathum Thani 12121, Thailand	Vietnam	General	Cyberbullying	Yes	N/A	gRADE 10,11,12		cross-sectional	1498	Tentatively Included
21	Nishida, T. and Tamura, H. and Sakakibara, H.	The association of smartphone use and depression in Japanese adolescents	Journal	Psychiatry Research	2019	["Department of Nursing, Sugiyama Jogakuen University, 17-3 Hoshigaoka-motomachi, Chikusa-ku, Nagoya, 464-8662, Japan", "Department of Nursing, Nagoya University Graduate School of Medicine, 1-1-20, Daiko-minami, Higashi-ku, Nagoya, 461-8673, Japan"]										irrelevant intervention
22	de la Torre-Luque, A. and Balle, M. and Fiol-Veny, A. and Bornas, X. and Sese, A.	Assessing adolescentsâ€™ internalizing symptoms using virtual social networks: A format equivalence study of the revised child anxiety and depression scale	Journal	Behavioral Psychology/ Psicologia Conductual	2019	["Universidad Autأ³noma de Madrid, Spain", "Centro de Investigaciأ³n Biomأ©dica en Red en Salud Mental (CIBERSAM), Spain", "University of the Balearic Islands, Spain"]										Irrelevant study
23	Cynthia Logsdon, M. and Myers, J. and Rushton, J. and Gregg, J.L. and Josephson, A.M. and Davis, D.W. and Brothers, K. and Baisch, K. and Carabello, A. and Vogt, K. and Jones, K. and Angermeier, J.	Efficacy of an Internet-based depression intervention to improve rates of treatment in adolescent mothers	Journal	Archives of Women's Mental Health	2018	["University of Louisville Hospital/James Brown Cancer Center, Louisville, KY, United States", "School of Nursing, University of Louisville, 555 S Floyd Street, Louisville, KY 40202, United States", "Department of Pediatrics, Child & Adolescent Research Design & Support (CAHRDS) Unit, University of Louisville School of Medicine, 323 E Chestnut St, Louisville, KY 40202, United States", "University…	United States	General		Yes						irrelevant intervention
24	Duarte, C. and Pittman, S.K. and Thorsen, M.M. and Cunningham, R.M. and Ranney, M.L.	Correlation of Minority Status, Cyberbullying, and Mental Health: A Cross-Sectional Study of 1031 Adolescents	Journal	Journal of Child and Adolescent Trauma	2018	["The Warren Alpert Medical School of Brown University, 222 Richmond St., Providence, RI 02903, United States", "Emergency Digital Health Innovation Program, Department of Emergency Medicine, Brown University, Providence, RI 02903, United States", "Department of Emergency Medicine, University of Michigan School of Medicine, 2800 Plymouth Rd, North Campus Research Complex 10-G080, Ann Arbor, MI 48…	United States									Review
25	Evans, Y.N.	How mental health conditions affect online use and access	Journal	Technology and Adolescent Mental Health	2018	Seattle Childrenâ€™s Hospital, University of Washington, Seattle, WA, United States	United States									irrelevent intervention
26	Li, J.-B. and Lau, J.T.F. and Mo, P.K.H. and Su, X.-F. and Tang, J. and Qin, Z.-G. and Gross, D.L.	Insomnia partially mediated the association between problematic Internet use and depression among secondary school students in China	Journal	Journal of Behavioral Addictions	2017	["State Key Laboratory of Oncology in South China, Department of Clinical Research, Collaborative Innovation Center for Cancer Medicine, Sun Yat-sen University Cancer Center, Guangzhou, China", "Faculty of Medicine, Centre for Health Behaviours Research, Jockey Club School of Public Health and Primary Care, Chinese University of Hong Kong, Hong Kong", "Shenzhen Research Institute (SZRI), Chinese …	China	online social networking addiction (OSNA)		No		Grad 7,8 &9	This study aims to examine the mediating effects of insomnia on the associations between problematic Internet use, including Internet addiction (IA) and online social networking addiction (OSNA), and depression among adolescents.	cross-sectional	1015	irrelevant study
27	Lerman, B.I. and Lewis, S.P. and Lumley, M. and Grogan, G.J. and Hudson, C.C. and Johnson, E.	Teen Depression Groups on Facebook: A Content Analysis	Journal	Journal of Adolescent Research	2017	University of GuelphON, Canada										Review
28	Frison, E. and Eggermont, S.	Browsing, Posting, and Liking on Instagram: The Reciprocal Relationships between Different Types of Instagram Use and Adolescents' Depressed Mood	Journal	Cyberpsychology, Behavior, and Social Networking	2017	Leuven School for Mass Communication Research, Faculty of Social Sciences, KU Leuven, Parkstraat 45 (PO box 3603), Leuven, B-3000, Belgium	Belgium	Instagram	The study examines the impact of different types of Instagram use, rather than general Instagram usage, on adolescents' depression.	Yes	14.96	12 to 19	to examine the reciprocal relationships between Instagram use and adolescents’ depressed mood., y focuses on adolescents, as this age group may be particularly at risk for the impact of Instagram use, and , this study investigates the impact of different types of Instagram use, rather than general Instagram use, on adolescents’ depressed mood.	longitudinal design	671
29	Tamura, H. and Nishida, T. and Tsuji, A. and Sakakibara, H.	Association between excessive use of mobile phone and insomnia and depression among Japanese adolescents	Journal	International Journal of Environmental Research and Public Health	2017	["Department of Nursing, Nagoya University Graduate School of Medicine, 1-1-20 Daiko-Minami, Higashi-ku, Nagoya, 461-8673, Japan", "Department of Nursing, Sugiyama Jogakuen University, 17-3 Hoshigaoka-Motomachi, Chikusa-Ku, Nagoya, 464-8662, Japan"]	Japan	social networking sites (SNS)	Insomnia and depression	No	16.2	15 to 19	The aim of this study was to investigate the relationship between mobile phone use and insomnia and depression in adolescents	cross-sectional	295
30	Park, J. and Lee, D.S. and Shablack, H. and Verduyn, P. and Deldin, P. and Ybarra, O. and Jonides, J. and Kross, E.	When perceptions defy reality: The relationships between depression and actual and perceived Facebook social support	Journal	Journal of Affective Disorders	2016	["Department of Psychological and Brain Sciences, University of Massachusetts, Amherst, 135 Hicks way, Amherst, MA 01003, United States", "Department of Psychology, University of Michigan, 530 Church Street, Ann Arbor, MI 48109, United States", "Faculty of Psychology and Educational Sciences, University of Leuven, Belgium", "Faculty of Psychology and Neuroscience, Maastricht University, Netherlan…	United States									irrelevant population
31	Srividya, K. and Sowjanya, A.M. and	Behavioral analysis of internet messaging and malicious activity detection	Journal	International Conference on Advances in Human Machine Interaction, HMI 2016	2016	["Computer Science and Engineering, GMR Institute of Technology, Rajam, India", "Computer Science and Systems Engineering, Andhra University, Visakapatnam, India"]	India									Review
32	McCoy, C. and Potate, M. and McKinney, C.	Cyberbullying	Book	N/A	2014	Mississippi State UniversityMS, United States	United States									irrelevant study
33	Lloyd, A.	Social media, help or hindrance: What role does social media play in young people's mental health?	Journal	Psychiatria Danubina	2014	["School of Clincal Medicine University of Cambridge, Cambridge, United Kingdom", "Clare College Cambridge, Cambridge, United Kingdom"]	United Kingdom									Review
34	Kircaburun, Kagan	Self-Esteem, Daily Internet Use and Social Media Addiction as Predictors of Depression among Turkish Adolescents.	Journal	Journal of Education and Practice	2016		Turkey	General	relationships between depression, self-esteem, daily internet use and social media addiction have been observed	No	16.61	12 to 18	In this study, direct and indirect effects of self-esteem, daily internet use and social media addiction to depression levels of adolescents have been investigated by testing a model. T	Relational survey design	1130
35	Marino, Claudia	Quality of social-media use may matter more than frequency of use for adolescentsâ€™ depression.	Journal		2018											Review
36	Biernesser, Candice and Montano, Gerald and Miller, Elizabeth and Radovic, Ana	Social media use and monitoring for adolescents with depression and implications for the COVID-19 pandemic: Qualitative study of parent and child perspectives	Journal	JMIR Pediatrics and Parenting	2020											irrelevant study
37	Windler, Carolyn and Clair, Maeve and Long, Cassandra and Boyle, Leah and Radovic, Ana	Role of moderators on engagement of adolescents with depression or anxiety in a social media intervention: content analysis of web-based interactions	Journal	JMIR mental health	2019								This study sought to describe interactions between moderators and peer users and understand moderator experiences through individual interviews.			irrelevant study
38	YAإ‍AR CAN, Sevinأ§ and KAVAK BUDAK, Funda	The Relationship of Social Media Use with Depression and Loneliness in Adolescents: A Descriptive Study.	Journal	Turkiye Klinikleri Journal of Nursing Sciences	2021		Turkey	Social Media in General	relationship of social media use with depression and loneliness	No	14.15±2.13 years	13-15 & 16-18	The purpose of this study is to determine the relationship of social media use with depression and loneliness in adolescents.	descriptive design.	599
39	Culpepper, Morgan	Exploring the relationships of social media usage and symptoms of anxiety and depression in adolescents	Journal		2020		United States	Social Media in General	explore the relationship between social media usage and symptoms of depression and anxiety	No	N/A	12 to 18	This study aimed to determine the relationship social media has on symptoms of anxiety and depression	Survey	84
40	Santesteban-Echarri, Olga and أپlvarez-Jimأ©nez, Mario and Gleeson, John and Rice, Simon M	Social media interventions for adolescents and young people with depression and psychosis	Journal	Technology and adolescent mental health	2018											Review
41	Nereim, Cameron and Bickham, David and Rich, Michael	Exploring Use Patterns and Racial and Ethnic Differences in Real Time Affective States During Social Media Use Among a Clinical Sample of Adolescents With Depression: Prospective Cohort Study	Journal	JMIR Formative Research	2022								this study aims to investigate potential differences in affective states during active and passive forms of SMU and whether such differences vary by race and ethnicity.			irrelevant study
42	Ghergut, Alois and Maftei, Alexandra and Grigore, Ana Nicoleta	The light and the dark side of social media use: Depression, anxiety, and eating attitudes among adolescents	Journal	Psihologija	2022		Romania	Social Media in General		No	13.55	12 to 15	explored the links between social networking activity, eating attitudes (EA), anxiety, and depression among adolescents.	cross-sectional	532
43	Radovic, Ana and Gmelin, Theresa A and Venkatakrishnan, Kripa and Miller, Elizabeth	SOVA: acceptability and usability of a social media website for adolescents with depression or anxiety	Journal	Journal of Adolescent Health	2017											irrelevant study
44	Ray, Tracie D	# InRealLife: a Phenomenological Study into How Adolescents Diagnosed with Depression Perceive the Impact of Social Media on Their Self-Esteem and Emotional Well-Being	Journal	Northcentral University ProQuest Dissertations Publishing	2021		United States	Social Media in General		Yes	N/A	18 and 21	The intent ofthis study was to examine how and why adolescents diagnosed with depression use social media	Qualitative method/interview questions	18
45	Catlett, Natalie	Social Media Use and Mental Health: An Educational Intervention to Reduce Depression and Anxiety in Adolescents	Journal		2022						16.7	13 to 21	This project aimed to determine whether an educational intervention could help decrease overall time spent using social media and improve mood and mental health outcomes among adolescents with depression or anxiety disorders.		15	irrelevant study
46	Agbo, Maria Charity	Social media use: a risk factor for depression among school adolescents in Enugu State of Nigeria	Journal	Children and teenagers	2021		Nigeria	Social Media in General	How adolescents use social media? & What are the sources of social media that can cause depression among adolescents?	No	N/A	N/A	This research investigated on the social media use: A risk factor for depression among school adolescents’ depression in Enugu State	Descriptive survey	800
47	Craney, Lisa	Social Media, Depression, and Suicidal Behaviors in Adolescents: A Need for Education	Journal		2020	california	united states	social media in general		No		10 TO 18	its about project that aim to produce the an educational material (broucher) to increase awareness of use of social media and its risks on teenagers	self reporting/ survy	10	irrelevant study	Bushra
48	Fishback, Kaylee A	Social Media as a Predictor of Depression Rates Among Male Versus Female Adolescents During the COVID-19 Pandemic	Journal		2021	ontario	canada	Social Media in General	longitidual designe	Yes	14	14 to 19	the relation ship between the time spent on social media and its affect on mental health specificaly depression among adolesent during covid-19 pandamic	questionnair	351	Good article / include	Bushra
49	Radovic, Ana and Miller, Elizabeth	128. Experience of Peer Bloggers Using A Social Media Website For Adolescents With Depression Or Anxiety, Giving Back In A Safe Space	Journal	Journal of Adolescent Health	2019	Pennsylvania	United States	witing a blog	longitidual designe	yes		14 to 26	its about the benifits of writting a blogs for those who have depression	questionnair	44	irrelevant study	bushra
50	Ibimiluyi, FO	Social Media and Depression among Adolescents in Ekiti State of Nigeria: Counselling Implications	Journal		2020	ikiti	nigeria	use of social media in general		yes		12 to 18	its about the effect of using social media excessively on adolesent mental health particulary depression.	questionnair	600	include
51	Mcpherson, Dana	Social Media Use via Mobile Device Among Adolescents and its Relation to Depression	Journal		2020	california	United States	use of social media in general	online survey	no	21	18 to 25	its about the relationship between the time spent on social media and overall mental health particulary depression	questionnair	39	include	The completed surveys were checked for appropriate age group and completeness of information. Statistical Package for Social Sciences (SPSS) was used to perform descriptive analysis and correlation. Our research indicates that those who engaged in longer social media use where more likely to score higher on the CES-D depression scale.	couldnt find full article
52	Bulatov, Alexandra	Potential Detrimental Effects of Social Media: Anxiety and Depression Among Adolescents	Journal		2020											irrelevent intervention	bushra
53	Bethune, Kyra C	Incorporation of Self-Esteem Enhancement Strategies in Social Media, their Effects on Adolescents Suffering from Depression.	Journal	Nikola Tesla STEM High School			united states	using social strategies to improve self esteem in adolecent suffering from depression.		no	16.5	10 to 19	its about use of social media in improving self-esteem among students in high school	quantitative inventory	30	irrelevant study	bushra
54	Radovic, Ana and Long, Cassandra E and Wasser, Leah and Gmelin, Theresa and Miller, Elizabeth	Sova: Role of an Online Moderator in a Social Media Website for Adolescents with Depression or Anxiety	Journal	Journal of Adolescent Health	2018			using social media in increasing mental health litracy		no						irrelevant study	bushra
55	Alltucker, Ken	Depression in adolescents and young adults is rising: Are phones and social media to blame?	Journal	USA Today	2018											irrelevant outcome	irrelevent outcome
56	Woods HC and Scott H	#Sleepyteens: Social media use in adolescence is associated with poor sleep quality, anxiety, depression and low self-esteem.	Journal	Journal of adolescence	2016	scotland	England	impact of using social media on mental health on adolesents		No; mental health (anxiety, insomnia, depression etc.)		11 to 17	to study the effect of using social media and adolecent mental health	questionnair	467	Good article / include	Adolescents who used social media more – both overall and at night – and those who were more emotionally invested in social media experienced poorer sleep quality, lower self-esteem and higher levels of anxiety and depression. Nighttime-specific social media use predicted poorer sleep quality after controlling for anxiety, depression and self-esteem. These findings contribute to the growing body …
57	Radovic A and Gmelin T and Stein BD and Miller E	Depressed adolescents' positive and negative use of social media.	Journal	Journal of adolescence	2017			the effect of social media use on adolescents diagnosed with depression		No , its include cyberbulling, self esteem , depression		13 to 20	To evaluate the effect of using social media on recently diagnosed adolecents with depression	qualitative- intervew	23	irrelevant study	Bushra
58	O'Keeffe GS and Clarke-Pearson K	The impact of social media on children, adolescents, and families.	Journal	Pediatrics	2011	United States				No		not mentioned	its a clinical report from american academy of pediatrician which is about the affect of using social media on children and adolecents	clinical report/ obesrvation from the doctors of american academy of pediatrician	not mentioned	irrelevant study	Bushra
59	Rodgers RF and Slater A and Gordon CS and McLean SA and Jarman HK and Paxton SJ	A Biopsychosocial Model of Social Media Use and Body Image Concerns, Disordered Eating, and Muscle-Building Behaviors among Adolescent Girls and Boys.	Journal	Journal of youth and adolescence	2020	Melbourne	Australia	General		NO, includes self esteem , depression and eating disorders	12.7		this study aimed to examine the relationship between use of social media and depression, self emaging and eating disorders amond adolescents	interventional study where participants were reqruited	681	good article / include		No access to read full text
60	Barthorpe A and Winstone L and Mars B and Moran P	Is social media screen time really associated with poor adolescent mental health?آ A time use diary study.	Journal	Journal of affective disorders	2020	Netherlands	Netherlands	General		NO, includes self esteem , depression and self harming		13 to 15	to explore associations between social media screen-time as recorded in time use diaries (TUD) and key mental health outcomes – self-harm in the past year, depressive symptoms (Short Mood and Feelings Questionnaire), self-esteem (shortened Rosenberg scale) – in adolescence	logitidual study kwith cross sectional data collection	4642		Females reported higher levels of depressive symptoms (Mean=6.78, SD =6.33) than males (Mean= 3.99, SD= 4.38). For females, increasing time spent on social media was associated with a greater number of depressive symptoms. There was little evidence for an association between time spent on social media and depression in males. Results were consistent in sensitivity analysis with depression include…
61	Pantic I and Damjanovic A and Todorovic J and Topalovic D and Bojovic-Jovic D and Ristic S and Pantic S	Association between online social networking and depression in high school students: behavioral physiology viewpoint.	Journal	Psychiatria Danubina	2012	Croatia	Serbia	General	questionnair	Yes	18	N/A	this study investigate the relationship between the social networking and depression amond adolescents	cross sectional data collection + questionnair	164	Good article / include	Average Back Depression Inventory – second edition (BDI-II-II) score was 8.19 (SD=5.86). Average daily time spent on social networking was 1.86h (SD=2.08h), and average time spent watching TV was 2.44 h (SD=1.74h). Average body mass index of participants was 21.84 (SD=3.55) and average sleep duration was 7.37 (SD=1.82). BDI-II-II score indicated minimal depression in 104 students, mild depression…
62	Shuai L and He S and Zheng H and Wang Z and Qiu M and Xia W and Cao X and Lu L and Zhang J	Influences of digital media use on children and adolescents with ADHD during COVID-19 pandemic.	Journal	Globalization and health	2021								its about the affect of digital use on children and adoloscents diagnosed with ADHD			irrelevant study	bushra
63	Nesi J and Prinstein MJ	Using Social Media for Social Comparison and Feedback-Seeking: Gender and Popularity Moderate Associations with Depressive Symptoms.	Journal	Journal of abnormal child psychology	2015	newyork	United States	General	questionnair	yes	14	12 to 16	its about use of social media for self comparission, and seeking feed back and developing depression later among adolosent	computer assisted Questionnairs	619	good article / include	Bushra
64	Mundy LK and Canterford L and Moreno-Betancur M and Hoq M and Sawyer SM and Allen NB and Patton GC	Social networking and symptoms of depression and anxiety in early adolescence.	Journal	Depression and anxiety	2021	United States	usa	general.	cross sectional	depression and anxiety	11.9 - 14.8		to find concequence of increase use of social media on adolecent health	Cross-sectional and prospective relationships between social networking use and depressive and anxiety symptoms were examined.c	1156	couldnt find full article	males with high social networking use had greater odds of depressive (odds ratio [OR]: 2.15; 95% confidence interval [CI]: 1.58-2.91) and anxiety symptoms (OR: 1.99; 95% CI: 1.32-3.00) than those that used a few minutes at most, while males with high social networking use had 1.60 greater odds of reporting depressive symptoms (95% CI: 1.09-2.35). For females, an increased odds of depressive sympt…
65	Dardas LA and Price MM and Arscott J and Shahrour G and Convoy S	Voicing Jordanian Adolescents' Suicide.	Journal	Nursing research	2021	Jordan		General	interveiw	no; mental health (anxiety, suicide, severe depression etc.)		14 to 17	this study explore that effect of social media in developing suicidal ideas and other mental disorders such depression and anxiety among jordanian adolecents	qualitative study, interveiw, focused group.	92
66	Przepiorka A and Blachnio A	The Role of Facebook Intrusion, Depression, and Future Time Perspective in Sleep Problems Among Adolescents.	Journal	Journal of research on adolescence : the official journal of the Society for Research on Adolescence	2020	United States		General		its about sleeping problems	14.6	12 to 17	this study is about examining the determends of sleep problems that associated with the use of social media and depression	data collection tools	426	irrelevant study
67	Kleppang AL and Steigen AM and Ma L and Sأ¸berg Finbrأ¥ten H and Hagquist C	Electronic media use and symptoms of depression among adolescents in Norway.	Journal	PloS one	2021	Netherlands		General		yes		15 to 16	This study aimed to see the effect of social media on developing mental health disorders and depression among adolocents in norway	data collection done by Norwegian Social Research (NOVA) Institute in cooperation with seven regional drug and alcohol competence centres	12353
68	Son Y and Kim S and Lee JS	Self-Injurious Behavior in Community Youth.	Journal	International journal of environmental research and public health	2021	korea	korea	General		about self harming behaviors development	13.7	12 to 14	this study examining the relation ship between use of social media and developing the behaviours of self harming and suicide among korean adolecents.	Questionaair	516	irrelevant study
69	Liu J and Ahmed MZ and Ahmed O and Griffiths MD and Chen L	Development and Psychometric Assessment of the Problematic QQ Use Scale among Adolescents.	Journal	International journal of environmental research and public health	2021	China	china	General and QQ (chiness social media plattform)		No; mental health (anxiety, insomnia, and depression etc.)		11 to 17	its about developing psychometric assessment tool to evaluate the effect of using internet and social media excessivly on developing mental health problems such as depression and sleeping disorders.	cross sectional survey	588	irrelevant study
70	Asibong U and Okafor CJ and Asibong I and Ayi E and Omoronyia O and Owoidoho U	Psychological distress and social media usage: A survey among undergraduates of a university in Calabar, Nigeria.	Journal	The Nigerian postgraduate medical journal	2020	Nigeria	Nigeria	Internet‑based platform or service (s) (such as Facebook, WhatsApp and Twitter)	Questionnaire	depression and anxiety	21.5 ± 3.6 years		This study aims to assess the psychological effects of Internet/social media usage among undergraduates in Calabar.	questionnaires	418	include	G
71	Strong C and Lee CT and Chao LH and Lin CY and Tsai MC	Adolescent Internet Use, Social Integration, and Depressive Symptoms: Analysis from a Longitudinal Cohort Survey.	Journal	Journal of developmental and behavioral pediatrics : JDBP	2018	United States										irrelevant study	G
72	Afe T and Ogunsemi O and Ayotunde A and Olufunke A and Osalusi B and Afe B	Psychometric Properties and Validation of the 9-Item Social Media Scale Among Pre-University Students in Nigeria.	Journal	East Asian archives of psychiatry : official journal of the Hong Kong College of Psychiatrists = Dong Ya jing shen ke xue zhi : Xianggang jing shen ke yi xue yuan qi kan	2020	China										irrelevant study	G
73	Redondo-Sama G and Morlأ -Folch T and Burguأ©s A and Amador J and Magaraggia S	Create Solidarity Networks: Dialogs in Reddit to Overcome Depression and Suicidal Ideation among Males.	Journal	International journal of environmental research and public health	2021											irrelevant intervention	G
74	Hamilton JL and Biernesser C and Moreno MA and Porta G and Hamilton E and Johnson K and Poling KD and Sakolsky D and Brent DA and Goldstein TG	Social media use and prospective suicidal thoughts and behaviors among adolescents at high risk for suicide.	Journal	Suicide & life-threatening behavior	2021											irrelevant intervention	G
75	Rosa GSD and Andrades GS and Caye A and Hidalgo MP and Oliveira MAB and Pilz LK	Thirteen Reasons Why: The impact of suicide portrayal on adolescents' mental health.	Journal	Journal of psychiatric research	2019	England										irrelevant study	G
76	Shafi RMA and Nakonezny PA and Miller KA and Desai J and Almorsy AG and Ligezka AN and Morath BA and Romanowicz M and Croarkin PE	An exploratory study of clinical and physiological correlates of problematic social media use in adolescents.	Journal	Psychiatry research	2021	United State	United State	social networking communication platforms such as Instagram, Facebook, and Twitter	cross-sectional, single-visit study	YES	15.05±1.18 years	13 to 17 years	With respect to studying adolescent self- assessments of problematic social media use in the overall sample, also greater severity of depressive symptoms was associated with an eleva- tion in problematic social media use	his cross-sectional, single-visit study	60 youth		G
77	Hawes T and Zimmer-Gembeck MJ and Campbell SM	Unique associations of social media use and online appearance preoccupation with depression, anxiety, and appearance rejection sensitivity.	Journal	Body image	2020	Australia	Australia	Genaral social media	paper survey	depression, social anxiety, appearance anxiety, and appearance-RS	15.8 High school and 18.9 University	High school participants ranged from 12 to 17 years University student participants ranged from 16 to 25 year	The first aim was to test the notion that AR social media preoccupa- tion would be uniquely associated with more elevated symptoms of depression and social anxiety The second aim was to test the hypotheses that AR social media preoccupation use moderates and intensifies the positive associations of frequency and intensity of social media use with appearance anxiety and appearance- the third study…	survey	763		G
78	McAllister C and Hisler GC and Blake AB and Twenge JM and Farley E and Hamilton JL	Associations Between Adolescent Depression and Self-Harm Behaviors and Screen Media Use in a Nationally Representative Time-Diary Study.	Journal	Research on child and adolescent psychopathology	2021	United States										irrelevant study	G
79	Chen Q and Lo CKM and Zhu Y and Cheung A and Chan KL and Ip P	Family poly-victimization and cyberbullying among adolescents in a Chinese school sample.	Journal	Child abuse & neglect	2018	England										irrelevant intervention	G
80	Houghton S and Lawrence D and Hunter SC and Rosenberg M and Zadow C and Wood L and Shilton T	Reciprocal Relationships between Trajectories of Depressive Symptoms and Screen Media Use during Adolescence.	Journal	Journal of youth and adolescence	2018											irrelevant study	G
81	Li JB and Mo PKH and Lau JTF and Su XF and Zhang X and Wu AMS and Mai JC and Chen YX	Online social networking addiction and depression: The results from a large-scale prospective cohort study in Chinese adolescents.	Journal	Journal of behavioral addictions	2018	Guangzhou	China	Social Media in General	cross-sectional surveys	Yes	13.9		The aim of this study is to estimate the longitudinal associations between online social networking addiction (OSNA) and depression, whether OSNA predicts development of depression, and reversely, whether depression predicts development of OSNA	cross sectional survey	5365		G
82	Zeeni N and Doumit R and Abi Kharma J and Sanchez-Ruiz MJ	Media, Technology Use, and Attitudes: Associations With Physical and Mental Well-Being in Youth With Implications for Evidence-Based Practice.	Journal	Worldviews on evidence-based nursing	2018	United States										irrelevant intervention
83	Watson C and Ban S	Body dysmorphic disorder in children and young people.	Journal	British journal of nursing (Mark Allen Publishing)	2021	England										irrelevant intervention
84	Bأ،nyai F and Zsila أپ and Kirأ،ly O and Maraz A and Elekes Z and Griffiths MD and Andreassen CS and Demetrovics Z	Problematic Social Media Use: Results from a Large-Scale Nationally Representative Adolescent Sample.	Journal	PloS one	2017		Hungary	Facebook mainly	survey - cohort ( I think) - Rafaa		16.62	15 t 22	To test the psychometric properties of the Bergen Social Media Addiction Scale -- using a nationally representative (Hungarian) adolescent sample. To assess the prevalence of problematic social media use in a nationally representative adolescent sample.	Using the Bergen Social Media Addiction Scale (BSMAS) - how many hours spen on sm weekly - Rosenberg’s Self-Esteem Scale-Center of Epidemiological Studies Depression-Scale	5961- male 2931	Hungary included a short section to assess internet and social media use in addition to the original questionnaire developed by the ESPAD Committee.	4.5% of the adolescents belonged to the at-risk group, and reported low self-esteem, high level of depression symptoms, and elevated social media use.- (mean timemale = 20.53 hours, SDmale = 15.71; mean timefemale = 25.71 hours, SDfemale = 15.00; U = 3672101, p< 0.001; r = -0.17
85	Saiful Islam M and Rahman ME and Moonajilin MS and Griffiths MD	Validation and evaluation of the psychometric properties of bangla nine-item Internet Disorder Scale-Short Form.	Journal	Journal of addictive diseases	2020	England										irrelevant study	irrelevent study
86	Jung H and Park HA and Song TM	Ontology-Based Approach to Social Data Sentiment Analysis: Detection of Adolescent Depression Signals.	Journal	Journal of medical Internet research	2017											AI	has AI
87	Gunnlaugsson G and Whitehead TA and Baboudأ³ttir FN and Baldأ© A and Jandi Z and Boiro H and Einarsdأ³ttir J	Use of Digital Technology among Adolescents Attending Schools in Bissau, Guinea-Bissau.	Journal	International journal of environmental research and public health	2020											irrelevant intervention	irrelevent intervention
88	Jelenchick LA and Eickhoff JC and Moreno MA	"Facebook depression?" social networking site use and depression in older adolescents.	Journal	The Journal of adolescent health : official publication of the Society for Adolescent Medicine	2013	United States					18.9			no.of hours used SM - PHQ score	190
89	Raudsepp L	Brief report: Problematic social media use and sleep disturbances are longitudinally associated with depressive symptoms in adolescents.	Journal	Journal of adolescence	2019	England										irrelevant outcome	irrelevent outcome
90	Niu GF and Luo YJ and Sun XJ and Zhou ZK and Yu F and Yang SL and Zhao L	Qzone use and depression among Chinese adolescents: A moderated mediation model.	Journal	Journal of affective disorders	2018	Netherlands	china	q-zone	cross sectional	no	14.23	12 to 18	aimed to investigate the association between Chinese adolescents' SNS (Qzone) use and depression, as well as the mediating role of negative social comparison and the moderating role of self-esteem	recruited voluntarily to complete questionnaires on Qzone use intensity, negative social comparison on Qzone, self-esteem, and depression.	764
91	Saltz SB and Rozon M and Pogge DL and Harvey PD	Cyberbullying and Its Relationship to Current Symptoms and History of Early Life Trauma: A Study of Adolescents in an Acute Inpatient Psychiatric Unit.	Journal	The Journal of clinical psychiatry	2020	United States										irrelevant intervention	irrelevent intervention
92	Dawson RS	Talking to Adolescents About Social Media.	Journal	Pediatric annals	2017	United States
93	Jung H and Park HA and Song TM and Jeon E and Kim AR and Lee JY	Development of an Adolescent Depression Ontology for Analyzing Social Data.	Journal	Studies in health technology and informatics	2015	Netherlands
94	Shafi RMA and Nakonezny PA and Miller KA and Desai J and Almorsy AG and Ligezka AN and Morath BA and Romanowicz M and Croarkin PE	Altered markers of stress in depressed adolescents after acute social media use.	Journal	Journal of psychiatric research	2021			Facebook, Snapchat, Instagram, Twitter	prospective, cross-sectional study	Yes	15.05	13-17	Study to examine the acute effects of SMU on clinical measures and biomarkers of stress in healthy and depressed adolescents	Saliva collection	60 youths	Result: After 20 minutes of SMU, salivary cortisol and α-amylase levels were significantly higher in adolescents with depression but not in healthy control adolescents. Furthermore, small but statistically significant changes in depressive symptom severity occurred in all participants. These changes in depressive symptoms were not clinically meaningful. SMU did not significantly change self-estee…
95	Honnekeri BS and Goel A and Umate M and Shah N and De Sousa A	Social anxiety and Internet socialization in Indian undergraduate students: An exploratory study.	Journal	Asian journal of psychiatry	2017		India	Facebook	exploratory cross-sectional study			undergraduate students so between 20-25. Exclude paper. Reason: group age	The objective of this study was to estimate the prevalence of SAD in urban Indian undergraduate students and to study their Facebook (FB) usage patterns.	self-report questionnaire	316 undergraduate students	irrelevant study
96	Zhang S and Liu M and Li Y and Chung JE	Teens' Social Media Engagement during the COVID-19 Pandemic: A Time Series Examination of Posting and Emotion on Reddit.	Journal	International journal of environmental research and public health	2021		United States and UK, Canada, Australia, and Germany	Reddit						Data collection
97	Hanprathet N and Manwong M and Khumsri J and Yingyeun R and Phanasathit M	Facebook Addiction and Its Relationship with Mental Health among Thai High School Students.	Journal	Journal of the Medical Association of Thailand = Chotmaihet thangphaet	2015	4 provinces: Bangkok, ChiangMai, Ubon Ratchathani and Songkhla	Thailand	Facebook	Cross-sectional analytic study	No; mental health (anxiety, insomnia, severe depression etc.)		highschool students so 15-17 or 18	To investigate the relationship between Facebook addiction and mental health among high school students	multistage cluster sampling technique/Thai-BFAS/That GHQ-28	972 highschool students	Facebook addiction was assessed using the Thai version of the Bergen-Facebook Addiction Scale (Thai-BFAS), while a Thai version ofthe General Health Questionnaire (Thai GHQ-28) was used for mental health evaluation. The relationship between Facebook addiction and mental health was analyzed through multiple logistic regressions. Result: It was found that Facebook addiction among high school studen…	Covid label
98	Yadav P and Banwari G and Parmar C and Maniar R	Internet addiction and its correlates among high school students: a preliminary study from Ahmedabad, India.	Journal	Asian journal of psychiatry	2013	Ahmedabad	India	Internet Addiction	correlational study?	No	16-18	Indian school students of class 11th and 12th	This is the first such effort to study IA amongst Indian school students to find its correlation with socio-educational characteristics, internet use patterns and psychological variables, namely depression, anxiety and stress.	Young's Internet Addiction Test and 21 item Depression Anxiety and Stress Scale - Logistic regression analysis	621 students of six English medium schools participated, of which 552 (88.9%) who completed forms were analyzed.	Results: Sixty-five (11.8%) students had Internet addiction (IA); it was predicted by time spent online, usage of social networking sites and chat rooms, and also by presence of anxiety and stress. Age, gender and self-rated academic performance did not predict IA. There was a strong positive correlation between IA and depression, anxiety and stress.	Covid label
100	Skogen JC and Hjetland GJ and Bأ¸e T and Hella RT and Knudsen AK	Through the Looking Glass of Social Media. Focus on Self-Presentation and Association with Mental Health and Quality of Life. A Cross-Sectional Survey-Based Study.	Journal	International journal of environmental research and public health	2021		Norway, Poland		Cross Sectional Survey		17.1 years
101	Ferguson CJ	Links between screen use and depressive symptoms in adolescents over 16آ years: Is there evidence for increased harm?	Journal	Developmental science	2021											irrelevant study
102	Sha P and Dong X	Research on Adolescents Regarding the Indirect Effect of Depression, Anxiety, and Stress between TikTok Use Disorder and Memory Loss.	Journal	International journal of environmental research and public health	2021											irrelevant study
103	Morin-Major JK and Marin MF and Durand N and Wan N and Juster RP and Lupien SJ	Facebook behaviors associated with diurnal cortisol in adolescents: Is befriending stressful?	Journal	Psychoneuroendocrinology	2016	England		Facebook	Survey than Regression analysis was applied	No	14.5	12 to 17	The goal of the present study was to explore the associations between Facebook behaviors (use frequency, network size, self-presentation and peer-interaction) and basal levels of cortisol among adolescent boys and girls.	Child Depression Inventory (CDI) developed for children and adolescents ages 7–17 AND indexing three questions designed to assess the extent to which participants provided information on their friends’ FB page	94		These results provide preliminary evidence that Facebook behaviors are associated with diurnal cortisol concentrations in adolescents. No association between FB use frequency and depressive symptoms in adolescents. • No association between FB use frequency and cortisol levels. • Positive correlation between FB network size and cortisol levels. • Negative correlation between FB peer interaction be…
104	Duncan N and Zimmer-Gembeck MJ and Furman W	Sexual harassment and appearance-based peer victimization: Unique associations with emotional adjustment by gender and age.	Journal	Journal of adolescence	2019	England										irrelevant study	in person and online
105	Brunborg GS and Burdzovic Andreas J	Increase in time spent on social media is associated with modest increase in depression, conduct problems, and episodic heavy drinking.	Journal	Journal of adolescence	2019	Norway				No	15.22		To address this issue, we examined if within-individual change in time spent on social media was associated with within-individual changes in depression, conduct problems, and episodic heavy drinking in a sample of adolescents using first-differencing models (FD-models).	A sample of 763 Norwegian adolescents (45.1% boys; mean age 15.22 years, standard deviation 1.44) completed two questionnaires 6-months apart. The associations between changes in time spent on social media and symptoms of depression, conduct problems, and frequency of episodic heavy drinking were estimated using FD-models, a statistical technique that effectively controls for all time-invariant i…	763		Increases in time spent on social media were associated with increases in symptoms of depression (b = 0.13 [95% CI: 0.01, 0.24], p = 0.038), increases in conduct problems (b = 0.07 [95% CI: 0.02, 0.10], p = 0.007), and increases in episodic heavy drinking (b = 0.10 [95% CI: 0.06, 0.15], p < 0.001), after adjusting for changes in the three hypothesized confounders. The effect-sizes for these relat…
106	Vieira YP and Viero VDSF and Saes-Silva E and Silva PAD and Silva LSD and Saes MO and Demenech LM and Dumith SC	Excessive use of social media by high school students in southern Brazil.	Journal	Revista paulista de pediatria : orgao oficial da Sociedade de Pediatria de Sao Paulo	2022											irrelevant study
107	Song J and Song TM and Seo DC and Jin JH	Data Mining of Web-Based Documents on Social Networking Sites That Included Suicide-Related Words Among Korean Adolescents.	Journal	The Journal of adolescent health : official publication of the Society for Adolescent Medicine	2016	United States										irrelevant study
108	Nick EA and Kilic Z and Nesi J and Telzer EH and Lindquist KA and Prinstein MJ	Adolescent Digital Stress: Frequencies, Correlates, and Longitudinal Association With Depressive Symptoms.	Journal	The Journal of adolescent health : official publication of the Society for Adolescent Medicine	2022	United States		Facebook and others	Cross sectional study		14,27		: Adolescents are among the most frequent users of social media and are highly attuned to social feedback. However, digital stress, or subjective distress related to social media demands, expectations, and others’ approval and judgment, is understudied in adolescents.		1680	Higher levels of digital stress were associated concurrently with greater mental health and psychosocial difficulties. This is consistent with previous work describing positive correlations between aspects of digital stress and worries about inclusion and belonging on Facebook among adolescents [	Nearly half of participants reported experiencing digital stress at least “sometimes,” regardless of race or ethnicity; sex differences were small. Digital stress was associated with greater social media use and importance, peer importance, popularity, and all mental health variables. Digital stress was also associated longitudinally with increases in depressive symptoms.
109	Fredrick SS and Nickerson AB and Livingston JA	Adolescent Social Media Use: Pitfalls and Promises in Relation to Cybervictimization, Friend Support, and Depressive Symptoms.	Journal	Journal of youth and adolescence	2022	United States										irrelevant intervention
110	da Costa BGG and Chaput JP and Lopes MVV and Malheiros LEA and Silva KS	Movement behaviors and their association with depressive symptoms in Brazilian adolescents: A cross-sectional study.	Journal	Journal of sport and health science	2022	Brazil	Brazil		Cross-sectional data/ study	No	16.33	14–18 years old	The objective of the present study was to examine the associations between self-reported and accelerometer-measured movement behaviors and depressive symptoms in Brazilian adolescents.	Adolescents answered questions from the Center for Epidemiological Studies Depression scale and reported time spent watching videos, playing videogames, using social media, time spent in various physical activities, and daytime sleepiness. Population census strategy was used? Epidemiologic Studies Depression Scale (CES-D), a 20-item questionnaire widely used in studies of adolescents6,36 and vali…	610 Adolescents	] and in social groups among adults [	Nearly half of the adolescents had high depressive symptoms. • Engagement in physical activity and sleep duration was low, but screen time was high. • Higher levels of self-reported physical activity and sports were associated with lower depressive symptoms. • Higher levels of social media use and daytime sleepiness were associated with higher depressive symptoms. • No accelerometer-measured 24-h…
111	Edler JS and Manz K and Rojas-Perilla N and Baumeister H and Cohrdes C	The role of personality traits and social support in relations of health-related behaviours and depressive symptoms.	Journal	BMC psychiatry	2022				Cross sectional study		18–31 - Exclude	18–31 - Exclude				irrelevant study
112	Zhang W and Pu J and He R and Yu M and Xu L and He X and Chen Z and Gan Z and Liu K and Tan Y and Xiang B	Demographic characteristics, family environment and psychosocial factors affecting internet addiction in Chinese adolescents.	Journal	Journal of affective disorders	2022		China	Not mentioned	Questionnaire	No		middle school students	Internet addiction of adolescents has aroused social concern recently. The present study aims to identify predicting factors of internet addiction on adolescents.	Internet Gaming Disorder Scale- Short Form(IGDS9-SF), Smartphone Application-Based Addiction Scale (SABAS), Bergen Social Media Addiction Scale (BSMAS), Strengths and Difficulties Questionnaire-students (SDQsingle bondS), 16-Item Version of the Prodromal Questionnaire (PQ-16), Patient Health Questionnaire-9 (PHQ-9), Generalized Anxiety Disorder 7-item (GAD-7), Multidimensional Peer Victimization …	50,855 students	], and anxiety and depression among adolescents [	The present study found that demographic characteristics, family environment and psychosocial factors were associated with internet gaming addiction, social media addiction and smartphone addiction. Negative psychological factors (such as anxiety and depression) play an important role in different behavioral addictions. - Current study found that male are tendency to gaming addiction, female are …
113	Schleider JL and Mullarkey MC and Fox KR and Dobias ML and Shroff A and Hart EA and Roulston CA	A randomized trial of online single-session interventions for adolescent depression during COVID-19.	Journal	Nature human behaviour	2022	All 50 states	United States	All - online single-session interventions (SSIs)	Recruiting participants, control group etc. - Randomized control trial?	yess		13-16	hree SSIs: a behavioural activation SSI, an SSI teaching that traits are malleable and a supportive control.We tested each SSI’s effects on post-intervention outcomes (hopelessness and agency) and three-month outcomes (depression, hopelessness, agency, generalized anxiety, COVID-19-related trauma and restrictive eating). we keep it right?		2452 students	irrelevant study	2452 students
114	Liu SR and Davis EP and Palma AM and Sandman CA and Glynn LM	The acute and persisting impact of COVID-19 on trajectories of adolescent depression: Sex differences and social connectedness.	Journal	Journal of affective disorders	2022	California	United States	FaceTime, Zoom, Facebook, Instagram, Snapchat, Twitter, TikTok)	a longitudinal study of child development. (The moms were recruited when they were pregnant)/ surveys		16.01	12 to 21	he present study examined COVID- 19′ s impact on adolescent depression and possible influences of different domains of social connectedness (loneliness, social media use, social video game time, degree of social activity participation).	Longitudinal data used in this study were collected via three online surveys: The first assessment (T1) took place before the COVID-19 pandemic (on average, 2 years prior to state shutdown; range 5 years- 1 week prior), the second assessment (T2) took place approximately eight weeks after the initial state shutdown (range 6 to 12 weeks), and the third (T3) took place at roughly 8.5 months after t…	175 adolescents from community	] and adults [	Significant increases in depressive symptoms followed pandemic onset for boys and girls. However, this increase was earlier and more pronounced among girls than boys, whose depression only increased significantly during the persistent period and to a lesser degree. Trajectories of depression were influenced by loneliness and social connections. Adolescent depression levels have increased during C…
115	Hugh-Jones S and Janardhana N and Al-Janabi H and Bhola P and Cooke P and Fazel M and Hudson K and Khandeparkar P and Mirzoev T and Venkataraman S and West RM and Mallikarjun P	Safeguarding adolescent mental health in India (SAMA): study protocol for codesign and feasibility study of a school systems intervention targeting adolescent anxiety and depression in India.	Journal	BMJ open	2022											irrelevant study
116	Li JB and Lau JTF and Feng LF and Zhang X and Li JH and Mai JC and Chen YX and Mo PKH	Associations of intensity and emotional connection related to online social networking use on the risk of incident depression among Chinese adolescents: A prospective cohort study.	Journal	Journal of affective disorders	2022	Netherlands	China	NA	prospective cohort study	yess	Adolescent		to investigate the longitudinal prediction of intensity and emotional connection (EC) related to online social networking use at baseline on the risk of incident depression	SFUI and EFUI and EC meters used	3196- male: 1628	].	23.37 per 100 person had depression after 9 month of intense SM use. -- OSNAI scale was used to measure the tie spent using SM
118	Arrivillaga C and Rey L and Extremera N	A mediated path from emotional intelligence to problematic social media use in adolescents: The serial mediation of perceived stress and depressive symptoms.	Journal	Addictive behaviors	2022	England	Spain	NA	cohort study	depression + stress	14.61	12 to 19	The present study aimed at contributing to prior scientific literature by testing a model that considers low emotional intelligence (EI) as a vulnerability factor, perceived stress and depressive symptoms as affective and cognitive responses to conflicting	EI and PSMU meters and depressive symptoms and stress meters	2068 - 46.2%male	the most important finding provides empirical support for the I-PACE model for SNS addiction, as our results suggest a significant serial mediation in which decreased EI is associated with higher perceived stress, which contributes to more depressive symptoms, resulting in higher PSMU in adolescents	high stress and depressive symptoms with the increase of SM use
119	Geurts, Suzanne M and Koning, Ina M and Vossen, Helen GM and Regina JJM van den Eijnden	Rules, role models or overall climate at home? Relative associations of different family aspects with adolescents' problematic social media use	Journal	Comprehensive Psychiatry	2022	New York	dutch									irrelevant study
120	Wahid, Syed Shabab and Ottman, Katherine and Bohara, Jyoti and Neupane, Vibha and Fisher, Helen L and Kieling, Christian and Mondelli, Valeria and Gautam, Kamal and Kohrt, Brandon A	Adolescent perspectives on depression as a disease of loneliness: a qualitative study with youth and other stakeholders in urban Nepal	Journal	Child and Adolescent Psychiatry and Mental Health	2022	London	Nepal									irrelevant study
121	Rutter, Lauren A and Thompson, Holly M and Howard, Jacqueline and Riley, Tennisha N and Robinson De Jesأ؛s-Romero and Lorenzo-Luaces, Lorenzo	Social Media Use, Physical Activity, and Internalizing Symptoms in Adolescence: Cross-sectional Analysis	Journal	JMIR Mental Health	2021	Toronto	Usa	Facebook	Cross-sectional	Depressio and anxiety	14.62	12 to 17	investigate the relationship between social media use and depression and anxiety symptoms in adolescents by exploring physical activity as a mediator	Survey - cross sectional analysis	4592	irrelevant intervention	testing frequency of SM posts checking. there is also an assesment of physical activity does this mean it is irrelvent intervention???
122	van Dam, Levi, PhD and Rhodes, Jean, PhD and Spencer, Renأ©e, EdD	Youth-Initiated Mentoring as a Scalable Approach to Addressing Mental Health Problems During the COVID-19 Crisis	Journal	JAMA Psychiatry	2021	Department of Child Development and Education, University of Amsterdam, Amsterdam, the Netherlands ; Department of Psychology, University of Massachusetts, Boston ; Department of Human Behavior, School of Social Work, Boston University, Boston, Massachusetts ; Department of Child Development and Education, University of Amsterdam, Amsterdam, the Netherlands Chicago										irrelevant intervention
123	إ‍ahin, Berkan and Usta, Miraأ§ Bariإں	Use of social media and autistic traits in adolescents diagnosed with major depressive disorder	Journal	Anadolu Psikiyatri Dergisi	2020	Assist. Prof. Dr., Giresun University, Medical Faculty, Department of Child and Adolescent Psychiatry, Giresun, Turkey ; MD, Ondokuz Mayis University, Medical Faculty, Department of Child and Adolescent Psychiatry, Samsun, Turkey ; Assist. Prof. Dr., Giresun University, Medical Faculty, Department of Child and Adolescent Psychiatry, Giresun, Turkey Sivas										irrelevant intervention
124	Amara, A and Ghammem, R and Sahli, J and Alouani, D and Dziri, F and Maatoug, J and Ajmi, T	Addictions and mental health disorders among adolescents: a cross-sectional study; Tunisia 2020	Journal	European Journal of Public Health	2020	University of Sousse, Faculty of Medicine of Sousse, Sousse, Tunisia ; University Hospital Farhat Hached, Epidemiology Department, Sousse, Tunisia ; University of Sousse, Faculty of Medicine of Sousse, Sousse, Tunisia Oxford	Tunisia	facebook - video games	cross-sectional	no- self esteem- depression- anxiety- addiction	median is 14, no average	13 to 16	determine the prevalence of addictive behaviors and screen for mental disorders among adolescents.	A structured self-administered questionnaire - in high and middle school. screening for mental health problems and addictive behaviors- The scales are self-report validated instruments.	1195	finding yield that girls were more prone to be Facebook addict. Meanwhile, internet gaming disorder was more common among boys. Regarding tobacco and alcohol us	We noted that selfesteem was low among 49.5% of respondents. The pooled prevalence of internet gaming disorder and Facebook addiction was 37.4% and 32.3%, respectively.
125	Hamilton, J L and Goldstein, T R and Sewall, C and Zelazny, J and Rode, N and Gibbons, B and Franzen, P L	1000 Social Media Use And Actigraphic Measures Of Sleep Timing Among High-risk Adolescents	Journal	Sleep	2020	University of Pittsburgh, Pittsburgh, PA ; Psychiatry, University of Pittsburgh, PA ; Social Work, University of Pittsburgh, PA ; Nursing, University of Pittsburgh, PA ; University of Pittsburgh, Pittsburgh, PA Westchester										irrelevant outcome
126	Kwon, Misol and Seo, Young S and Dickerson, Suzanne S and Park, Eunhee and Livingston, Jennifer A	0802 Cyber Victimization and Depressive Symptoms: A Mediation Model Involving Sleep Quality	Journal	Sleep	2019	School of Nursing, University at Buffalo, SUNY, Buffalo, NY, USA ; Dept. of Counseling, School, Educational Psychology and Quantitative Methods, University at Buffalo, SUNY, Buffalo, NY, USA ; School of Nursing, University at Buffalo, SUNY, Buffalo, NY, USA Westchester	USA	not mentioned	cohort study	yes	13.99		approach was used to examine whether the relationship between cyber victimization and depression would be mediated through poor sleep quality among adolescents		801	Adolescents who were cyber victimized were more likely to suffer from poor sleep quality, which in turn led to a higher level of depression.
127	Manwong, Mereerat and Lohsoonthorn, Vitool and Booranasuksakul, Thanvaruj and Chaikoolvatana, Anun	Effects of a group activity-based motivational enhancement therapy program on social media addictive behaviors among junior high school students in Thailand: a cluster randomized trial	Journal	Psychology Research and Behavior Management	2018	Macclesfield										Review
128	Oberst, Ursula and Wegmann, Elisa and Stodt, Benjamin and Brand, Matthias and Chamarro, Andrأ©s	Negative consequences from heavy social networking in adolescents: The mediating role of fear of missing out	Journal	Journal of Adolescence	2017	Ramon Llull University, Barcelona, Spain ; General Psychology: Cognition and Center for Behavioral Addiction Research (CeBAR), University of Duisburg-Essen, Germany ; Autonomous University, Barcelona, Spain ; Ramon Llull University, Barcelona, Spain London	USA	NA	cohort study	Depression +anxiety		16-18		Hospital Anxiety and Depression Scale (HADS), the Social Networking Intensity scale (SNI), the FOMO scale (FOMOs), questionnaire on negative consequences of using SNS	1468	for girls, feeling depressed seems to trigger higher SNS involvement. For boys, anxiety triggers higher SNS involvement.	for girls, feeling depressed seems to trigger higher SNS involvement. For boys, anxiety triggers higher SNS involvement.
129	Chang, Fong-Ching and Chiu, Chiung-Hui and Lee, Ching-Mei and Chen, Ping-Hung and Miao, Nae-Fang	Predictors of the initiation and persistence of Internet addiction among adolescents in Taiwan	Journal	Addictive Behaviors	2014	Oxford	Taiwan	NA	case-study	Depression + additcion	10th grade- 11th grade	grade 10 till 11	The present study examined the psychosocial factors associated with the initiation and persistence of Internet addiction among adolescents in Taiwan	Self-administered questionnaires were collected in each year to assess the pattern of changes in Internet addiction and psychosocial factors	2315	An increase in the existence of depression and alcohol use from grades 10 to 11 predicted the persistence of Internet addiction. Online activities, depression, and substance use were important predictors of youth initiation and of the persistence of Internet addiction.	more depression with more SM use
130	Hatzenbuehler, Mark L and McLaughlin, Katie A and Xuan, Ziming	Social networks and risk for depressive symptoms in a national sample of sexual minority youth	Journal	Social Science & Medicine	2012	Oxford										Review
131	Okamoto, Janet and Johnson, C Anderson and Leventhal, Adam and Milam, Joel and Pentz, Mary Ann and Schwartz, David and Valente, Thomas W	Social Network Status and Depression Among Adolescents: An Examination of Social Network Influences and Depressive Symptoms in a Chinese Sample	Journal	Research in Human Development	2011	Mahwah										irrelevant intervention
132	Valenzuela, Sebastiأ،n and Arriagada, Arturo and Scherman, Andrأ©s	The social media basis of youth protest behavior: The case of Chile	Journal	Journal of Communication ISSN 0021-9916	2012		Chile									irrelevant outcome
133	Zweig, Janine M and Dank, Meredith and Yahner, Jennifer and Lachman, Pamela	The rate of cyber dating abuse among teens and how it relates to other forms of teen dating violence	Journal		2013											irrelevant outcome
134	B. Iavarone and A. Monreale	From depression to suicidal discourse on Reddit	Journal	2021 IEEE International Conference on Big Data (Big Data)	2021											irrelevant intervention
135	B. Silveira Fraga and A. P. Couto da Silva and F. Murai	Online Social Networks in Health Care: A Study of Mental Disorders on Reddit	Journal	2018 IEEE/WIC/ACM International Conference on Web Intelligence (WI)	2018											AI techniques
136	Durante, J.C. and Lau, M.	Adolescents, Suicide, and the COVID-19 Pandemic	Journal	NLM (Medline)	2022											irrelevant intervention
137	Hamidi, F. and Tahؤ±llؤ±oؤںlu, A. and Bilaأ§, أ–. and أ–nder, A.	Evaluation of Quality of Life and Psychiatric Comorbidity in Adolescents with Social Media Addiction	Journal	Istanbul Universitesi	2021	["Department of Child and Adolescent Psychiatry, ؤ°stanbul Health and Technology University School of Medicine, ؤ°stanbul, Turkey", "Department of Child and Adolescent Psychiatry, Ege University School of Medicine, ؤ°zmir, Turkey", "Department of Child and Adolescent Psychiatry, Celal Bayar University School of Medicine, Manisa, Turkey", "Department of Child and Adolescent Psychiatry, Akdeniz Uni…	Turkey	NA	case study	NO	13.4	10 to 18	aimed to evaluate the quality of life and psychiatric comorbidities in adolescents with social media addiction	This study included 30 adolescents who received a score of 5 or higher from the Social Media Addiction Scale for Adolescents-Short Form. The Quality of Life Scale for Children was applied to adolescents and their parents in both the groups. In the analysis of the data, number, percentage, mean, standard deviation, Mann–Whitney U test, and Spearman’s correlation test were used in the Statistical P…	30	I am a bit confused, they did not say depression, just quality of life and psyciatric metrics	. When the adolescents with and without social media addiction were compared in terms of quality of life, physical health, psychosocial, and total scores, there were significant differences according to both parental and self-reports (P < .05). Psychiatric diagnoses were also found higher in adolescents with social media addiction (P < .001)
138	Rice, Eric and Kurzban, Seth and Ray, Diana	Homeless But Connected: The Role of Heterogeneous Social Network Ties and Social Networking Technology in the Mental Health Outcomes of Street-Living Adolescents	Journal	Springer Nature B.V. PP - New York	2012	New York	USA	NA								irrelevant study
99	Bإ‚achnio A and Przepiأ³rka A and Pantic I	Internet use, Facebook intrusion, and depression: Results of a cross-sectional study.	Journal	European psychiatry : the journal of the Association of European Psychiatrists	2015		Poland?	Facebook mainly	3					Snowball sampling method/Facebook Intrusion Questionnaire/ Center for Epidemiologic Studies Depression Scale were used	672 users	irrelevant study			Center for Epidemiologic Studies Depression Scale were used

## Sheet: Backwards 
No.	Author's Name*	Title*	Type of Publication	Journal	Year of publication	Location	Country	Social Media Platforms	Nature of the study	Depression only?	Average age	Age range	Aims/purpose	Methods	Size of Population	Comment	results	no. of paper taken from it	link	refrences
1	Elroy Boers, PhD; Mohammad H. Afzali, PhD; Nicola Newton, PhD; Patricia Conrod, PhD	Association of Screen Time and Depression in Adolescence	research		2019	Quebec	Canada	General	longitidual study	yes	12.7		This research was studying the behavioral symptoms that associated with long screen time among adolocents in schools	longitudual study over 4 years	3826		S A total of 3826 adolescents (1798 girls [47%]; mean [SD] age, 12.7 [0.5] years) were included. In general, depression symptoms increased yearly (year 1 mean [SD], 4.29 [5.10] points; year 4 mean [SD], 5.45 [5.93] points). Multilevel models, which included random intercepts at the school and individual level estimated between-person and within-person associations between screen time and depressi…		https://jamanetwork.com/journals/jamapediatrics/fullarticle/2737909	Boers E, Afzali MH, Newton N, Conrod P. Association of Screen Time and Depression in Adolescence. JAMA Pediatr. 2019;173(9):853–859. doi:10.1001/jamapediatrics.2019.1759
2	Kati Puukko 1,*, Lauri Hietajärvi 1 , Erika Maksniemi 1 , Kimmo Alho 2 and Katariina Salmela-Aro 1	The Relationship of Social Media Use with Depression and Loneliness in Adolescents: A Descriptive Study.	Article	nternational Journal of Environmental research and puplic health	2020	Department of Psychology and Logopedics, Faculty of Medicine, University of Helsinki,	finland	General	Queshnnair	yes		13 to 19	This study about examining the effect of using social media on adolecent whether is cause depression or not	longitidual study	2891		Much of the public debate about the role of social media in adolescents’ mental well-being focuses on the potential negative effects. However, our findings contradict the popular narrative that social media use leads to increased depressive symptoms among adolescents. The present results provide some small support for the view that adolescents’ social media use might increase when they experience…		https://www.ncbi.nlm.nih.gov/pmc/articles/PMC7459880/pdf/ijerph-17-05921.pdf	Puukko K, Hietajärvi L, Maksniemi E, Alho K, Salmela-Aro K. Social Media Use and Depressive Symptoms-A Longitudinal Study from Early to Late Adolescence. Int J Environ Res Public Health. 2020 Aug 14;17(16):5921. doi: 10.3390/ijerph17165921. PMID: 32824057; PMCID: PMC7459880.
3	Ine Beyens , J. Loes Pouwels , Irene I. van Driel , Loes Keijsers & Patti M.Valkenbur	The efect of social media on well‑being difers from adolescent to adolescent	journal	Open Science Framework website (https://osf.io/nhks2).	2020	University of Amsterdam	netherlands	General	queshnnair	no , its assessing overall well being and depression	15		This study examined that relationship betweeen the screen time length and developing of depression among adoloscents.	queshnnair	63		its studying the effect of programms such as face book, instgram and whatsup indivisualy on adolescents to determine if any of these programms has negative effect on wellbeing.		https://www.ncbi.nlm.nih.gov/pmc/articles/PMC7329840/
4	Maartje Boer , Gonneke W J M Stevens , Catrin Finkenauer , Regina J J M van den Eijnden	The course of problematic social media use in young adolescents: A latent class growth analysis	journal	Child Development published by Wiley Periodicals LLC on behalf of Society for Research in Child Development	2021	Department of Interdisciplinary Social Science, Utrecht University, Utrecht,	netherlands	General	longitidual study	no , its assessing overall well being and depression	12.5		this study examing that behavioral changes of adolecents due to use of social media		1419		Latent class growth analysis identified two subgroups with relatively high levels of problematic SMU over time: One showed high (24.7%) and one showed average SMU frequency (15.8%). Also, two subgroups with persistently low levels of problematic SMU were identified: One reported low (22.4%) and one reported high SMU frequency (37.1%). Although both subgroups with high levels of problematic SMU re…		https://pubmed.ncbi.nlm.nih.gov/34779513/

## Sheet: forward
No.	Author's Name*	Title*	Type of Publication	Journal	Year of publication	Country	Social Media Platforms	Nature of the study	Depression only?	Aims/purpose	Methods	Average age	Age range	Size of Population		Comment	results	Data Metrics	Link
	Brian A. PrimackAriel ShensaCesar G. Escobar-VieraErica L. BarrettJaime E. SidaniJason B. ColditzA. Everette James	Use of multiple social media platforms and symptoms of depression and anxiety: A nationally-representative study among U.S. young adults	Journal	Computers in Human Behavior	2016	USA	11 widely used social media platforms, including Facebook, Twitter, Googleþ, YouTube, LinkedIn, Instagram, Pinterest, Tumblr, Vine, Snapchat, and Reddit	online survey	depression and anxiety	Therefore, the purpose of this study was to assess multivariable associations between use of multiple SM platforms and self-reports of both depression and anxiety in a nationally-representative sample of U.S. young adult	online surveys using a probability proportional to size weighted sampling approac		19-32	1787			Accounting for survey weights, 41%, 30%, and 29% of re- spondents were classified as having mild, moderate, and severe levels of self-reported depression, respectively. Also accounting for survey weights, 34%, 36%, and 30% of respondents were classified as having mild, moderate, severe levels of anxiety symptoms, respectively	depression scale for participants :-how frequently in the past 7 days they had experienced feeling hopeless, worthless, helpless, or depressed. Each of these items was scored on a 5-point Likert scale ranging from 1 to 5, corresponding to responses of “Never,” “Rarely,” “Sometimes,” “Often” and “Always.”	https://reader.elsevier.com/reader/sd/pii/S0747563216307543?token=ADAC7F083C7575B5D676B4C2C293FD4958E999B8F66921564FEBC45594129BBEBA472587098773C5ABC516232372DC46&originRegion=eu-west-1&originCreation=20221005173543
	Yvonne KellyAfshin ZilanawalaCara BookerAmanda Sacker	Social Media Use and Adolescent Mental Health: Findings From the UK Millennium Cohort Study	Journal	EClinicalMedicine	2019	United Kingdom	General	questionnaires and interviewing 14 years during home visit	Depression and sleep	This paper i) assesses whether social media use is associated with adolescents' depressive symptoms, and ii) investigates multiple potential explanatory pathways via online harassment, sleep, self-esteem and body image	computer assisted questionnaires and interviews	14		10904			Girls were more likely to report On average girls had higher depressive symptom scores compared with boys (geometric mean score 4.6 vs 2.5). Online harassment, sleep hours, latency and disruption, self-esteem happiness with appearance and body weight satisfaction were all strongly associated with depres- sive symptom scores as were internalising symptoms from earlier in ad- olescence for girls an…	On average girls had higher depressive symptom scores compared with boys (geometric mean score 4.6 vs 2.5).	https://reader.elsevier.com/reader/sd/pii/S2589537018300609?token=77A540A5FAFF47FAF9802B6CA2D3EA1FB10CA1D826D4B52361E2504581AD1E30F98000753C0F0C95B598D3F9DCE6697A&originRegion=eu-west-1&originCreation=20221005173924
	César G. Escobar-Viera, Ariel Shensa, Nicholas D. Bowman, Jaime E. Sidani, Jennifer Knight, A. Everette James, and Brian A. Primack	Passive and Active Social Media Use and Depressive Symptoms Among United States Adults	Article		2018	United States	General	online survey	anxiety or depressive	First, we aimed to examine the association between passive SMU and depressive symptoms. Our second aim was to assess the asso_x0002_ciation between active SMU and depressive symptomatology. Finally, we examined the conjoint association between passive and active SMU and depressive symptoms.	Survey and Questionnaire	23.4	18–49	702			Over one-third of participants reported no depressive symptoms (39.5 percent), whereas 23.5 percent, 30.1 percent, and 6.9 percent reported mild, moderate, and severe symptoms, respectively. In bivariable analyses, each one-point increase in passive SMU was significantly associ_x0002_ated with increased odds of severe depressive symptoms	N/A	https://www.liebertpub.com/doi/full/10.1089/cyber.2017.0668
	Pengcheng WangXinyue WangYingqiu WuXiaochun XieXingchao WangFengqing ZhaoMingkun Ouyang Li Lei	Social networking sites addiction and adolescent depression: A moderated mediation model of rumination and self-esteem	Journal	Personality and Individual Differences	2018	China	General	survey and Questionnaire	addiction, rumination, depression, and self-esteem	The current study tested the mechanisms underlying the association between SNS addiction and depression in the Chinese adolescents The second aim of this study was to examine the buffering effect of self-esteem on the indirect relations between SNS addiction and ado- lescent depression through rumination	survey	15.96	14–18	365			he results showed that SNS addiction were positively associated with rumination and depression, r = 0.31, p < 0.001 and r = 0.18, p < 0.001, respectively. Rumination was positively correlated with depression, r = 0.70, p < 0.001, as well. Besides, self-esteem was negatively associated with rumination and depression, r = −0.38, p < 0.001 and r = −0.56, p < 0.001, re- spectively	N/A	https://reader.elsevier.com/reader/sd/pii/S0191886918300746?token=162D57DE712DF0058A0F54D780BECA6CFCEC696789EC5C6CAAA77B8488B6A65ABEDC3C1093A0FEDDAECAF9CA7AF7E248&originRegion=eu-west-1&originCreation=20221005180213
	Kati Puukko , Lauri Hietajärvi Erika Maksniemi Kimmo Alho and Katariina Salmela-Aro	Social Media Use and Depressive Symptoms—A Longitudinal Study from Early to Late Adolescence	Article		2020	Finland	General	questionnaire	Depression only	the current study examined within-person effects between social media use and depressive symptoms over a six-year period in adolescence.	longitudinal study		13-19	2891			The results indicate that depressive symptoms predicted small increases in active social media use during both early and late adolescence, whereas no evidence of the reverse relationship was found.	n/A	https://www.mdpi.com/1660-4601/17/16/5921/htm
	Rahmatullah Haand & Zhao Shuwang	The relationship between social media addiction and depression: a quantitative study among university students in Khost, Afghanistan	Journal	International Journal of Adolescence and Youth	2020	Afghanistan	General	Questionnaire	addiction and depression	This study examined the relationship between social media addiction and depression among students of the universities in Khost province of Afghanistan.	self administered Questionnaire	21.69	18-25	384			Therefore, according to all the evidence, social media addiction was found positively related to depression. Although the correlation was statistically significant, but it was explained as a weak correlation.	score range for the addiction level as 0–30, normal; 31–49, mild; 50–79, moderate; and 80–100 points is the sever level of addiction	https://www.tandfonline.com/doi/pdf/10.1080/02673843.2020.1741407?needAccess=true
	M. A. Al MamunMark D. Griffiths	The association between Facebook addiction and depression: A pilot survey study among Bangladeshi students	Journal	Psychiatry Research	2018	Bangladesh	FACEBOOK	Questionnaire	addiction and depression	To examine the relationship between one specific form of social media addiction (i.e., ‘Facebook addiction’) and its associated predictors.	cross-sectional survey stud	20.72		341			Of the 300 participants, the prevalence of being at risk of Facebook addiction was 39.7%, where the cutoff score was ≤18 on the BFAS. A majority of the sample participants were male (61.3%) and an equal percentage of males and females (39.7%) were classed as being at risk of Facebook addiction,	. Bergen Facebook Addiction Scale ---The BFAS comprises six questions on 5-point Likert-type scale (e.g., ‘How often during the last year have you felt an urge to use social media more and more?’ and ‘How often during the last year have you used social media to forget about personal problems?’) ranging from very rarely (1) to very often (5) with scores ranging from 6 to 30 Participants rated the …	https://reader.elsevier.com/reader/sd/pii/S0165178118319395?token=4B19A9C6417C58537877493CF094C99DAB4A29F2F213A79AAD2CDEBE9EA22BAE0EFBAAF45E51F1DA8CAA8AB146136BD3&originRegion=eu-west-1&originCreation=20221005190237
	Edson C. Tandoc Patrick Ferrucci Margaret Duffy	Facebook use, envy, and depression among college students: Is facebooking depressing?	Journal	Computers in Human Behavior	2014	USA	Facebook	Survey	depression	this study explores relationships among Facebook use, envy, and depression	online survey	19.09		736			Based on correlation analysis, we found no significant direct relationship between frequency of Facebook use and depression among college students, r(727) = .01, p > .70	N/A	https://reader.elsevier.com/reader/sd/pii/S0747563214005767?token=12DB50071BB8426DDB080BC033E9E523FC85A276F6A0928B43809C6D8EC827DAE0150C3FDFC61B74B47271A17CC5AFC5&originRegion=eu-west-1&originCreation=20221005190947

## Sheet: included
No.	Author's Name*	Title*	Type of Publication	Journal	Year of publication	Country	Social Media Platforms	Nature of the study	Depression only?	Average age	Age range	Aims/purpose	Methods	Size of Population	Comment	results	refrences	Data Metrics
3	Maheux, A.J. and Roberts, S.R. and Nesi, J. and Widman, L. and Choukas-Bradley, S.	Longitudinal associations between appearance-related social media consciousness and adolescents' depressive symptoms	Journal	Journal of Adolescence	2022	United States			Yes	16.19			Longitidunal	163	Included
6	Gewirtz O'Brien, J. and McPherson, L. and Miller, K. and Svetaz, M.V.	Adolescent Health: Media Use	Journal	FP essentials	2021	United States and UK, Canada, Australia, and Germany
9	Pirdehghan, A. and Khezmeh, E. and Panahi, S.	Social media use and sleep disturbance among adolescents: A cross-sectional study	Journal	Iranian Journal of Psychiatry	2021	iran	General	Explore the link between Social Media Use and Sleep Quality	Sleep Deprivation	16.53	15 to 19		cross-sectional	576	Included
10	Kreski, N. and Platt, J. and Rutherford, C. and Olfson, M. and Odgers, C. and Schulenberg, J. and Keyes, K.M.	Social Media Use and Depressive Symptoms Among United States Adolescents	Journal	Journal of Adolescent Health	2021	United States	General	Association between daily social media exposure and depressive symptoms	Yes	N/A	grade 8,9,10		cross-sectional
20	Charoenwanit, S.	The relationship of cyber-bullying and academic achievement, general health, and depression in adolescents in Thailand	Journal	Walailak Journal of Science and Technology	2019	Vietnam	General	Cyberbullying	Yes	N/A	gRADE 10,11,12		cross-sectional	1498	Tentatively Included
28	Frison, E. and Eggermont, S.	Browsing, Posting, and Liking on Instagram: The Reciprocal Relationships between Different Types of Instagram Use and Adolescents' Depressed Mood	Journal	Cyberpsychology, Behavior, and Social Networking	2017	Belgium	Instagram	The study examines the impact of different types of Instagram use, rather than general Instagram usage, on adolescents' depression.	Yes	14.96	12 to 19	to examine the reciprocal relationships between Instagram use and adolescents’ depressed mood., y focuses on adolescents, as this age group may be particularly at risk for the impact of Instagram use, and , this study investigates the impact of different types of Instagram use, rather than general Instagram use, on adolescents’ depressed mood.	longitudinal design	671
29	Tamura, H. and Nishida, T. and Tsuji, A. and Sakakibara, H.	Association between excessive use of mobile phone and insomnia and depression among Japanese adolescents	Journal	International Journal of Environmental Research and Public Health	2017	Japan	social networking sites (SNS)	Insomnia and depression	No	16.2	15 to 19	The aim of this study was to investigate the relationship between mobile phone use and insomnia and depression in adolescents	cross-sectional	295
34	Kircaburun, Kagan	Self-Esteem, Daily Internet Use and Social Media Addiction as Predictors of Depression among Turkish Adolescents.	Journal	Journal of Education and Practice	2016	Turkey	General	relationships between depression, self-esteem, daily internet use and social media addiction have been observed	No	16.61	12 to 18	In this study, direct and indirect effects of self-esteem, daily internet use and social media addiction to depression levels of adolescents have been investigated by testing a model. T	Relational survey design	1130
38	YAإ‍AR CAN, Sevinأ§ and KAVAK BUDAK, Funda	The Relationship of Social Media Use with Depression and Loneliness in Adolescents: A Descriptive Study.	Journal	Turkiye Klinikleri Journal of Nursing Sciences	2021	Turkey	Social Media in General	relationship of social media use with depression and loneliness	No	14.15±2.13 years	13-15 & 16-18	The purpose of this study is to determine the relationship of social media use with depression and loneliness in adolescents.	descriptive design.	599
39	Culpepper, Morgan	Exploring the relationships of social media usage and symptoms of anxiety and depression in adolescents	Journal		2020	United States	Social Media in General	explore the relationship between social media usage and symptoms of depression and anxiety	No	N/A	12 to 18	This study aimed to determine the relationship social media has on symptoms of anxiety and depression	Survey	84
42	Ghergut, Alois and Maftei, Alexandra and Grigore, Ana Nicoleta	The light and the dark side of social media use: Depression, anxiety, and eating attitudes among adolescents	Journal	Psihologija	2022	Romania	Social Media in General		No	13.55	12 to 15	explored the links between social networking activity, eating attitudes (EA), anxiety, and depression among adolescents.	cross-sectional	532
44	Ray, Tracie D	# InRealLife: a Phenomenological Study into How Adolescents Diagnosed with Depression Perceive the Impact of Social Media on Their Self-Esteem and Emotional Well-Being	Journal	Northcentral University ProQuest Dissertations Publishing	2021	United States	Social Media in General		Yes	N/A	18 and 21	The intent ofthis study was to examine how and why adolescents diagnosed with depression use social media	Qualitative method/interview questions	18
46	Agbo, Maria Charity	Social media use: a risk factor for depression among school adolescents in Enugu State of Nigeria	Journal	Children and teenagers	2021	Nigeria	Social Media in General	How adolescents use social media? & What are the sources of social media that can cause depression among adolescents?	No	N/A	N/A	This research investigated on the social media use: A risk factor for depression among school adolescents’ depression in Enugu State	Descriptive survey	800
48	Fishback, Kaylee A	Social Media as a Predictor of Depression Rates Among Male Versus Female Adolescents During the COVID-19 Pandemic	Journal		2021	canada	Social Media in General	longitidual designe	Yes	14	14 to 19	the relation ship between the time spent on social media and its affect on mental health specificaly depression among adolesent during covid-19 pandamic	questionnair	351	Good article / include	Bushra
50	Ibimiluyi, FO	Social Media and Depression among Adolescents in Ekiti State of Nigeria: Counselling Implications	Journal		2020	nigeria	use of social media in general		yes		12 to 18	its about the effect of using social media excessively on adolesent mental health particulary depression.	questionnair	600	include	bushra
51	Mcpherson, Dana	Social Media Use via Mobile Device Among Adolescents and its Relation to Depression	Journal		2020	United States	use of social media in general	online survey	no	21	18 to 25	its about the relationship between the time spent on social media and overall mental health particulary depression	questionnair	39	include	bushra	couldnt find full article
56	Woods HC and Scott H	#Sleepyteens: Social media use in adolescence is associated with poor sleep quality, anxiety, depression and low self-esteem.	Journal	Journal of adolescence	2016	England	impact of using social media on mental health on adolesents		No; mental health (anxiety, insomnia, depression etc.)		11 to 17	to study the effect of using social media and adolecent mental health	questionnair	467	Good article / include	Bushra
59	Rodgers RF and Slater A and Gordon CS and McLean SA and Jarman HK and Paxton SJ	A Biopsychosocial Model of Social Media Use and Body Image Concerns, Disordered Eating, and Muscle-Building Behaviors among Adolescent Girls and Boys.	Journal	Journal of youth and adolescence	2020	Australia	General		NO, includes self esteem , depression and eating disorders	12.7		this study aimed to examine the relationship between use of social media and depression, self emaging and eating disorders amond adolescents	interventional study where participants were reqruited	681	good article / include	busha
60	Barthorpe A and Winstone L and Mars B and Moran P	Is social media screen time really associated with poor adolescent mental health?آ A time use diary study.	Journal	Journal of affective disorders	2020				NO, includes self esteem , depression and self harming		13 to 15	to explore associations between social media screen-time as recorded in time use diaries (TUD) and key mental health outcomes – self-harm in the past year, depressive symptoms (Short Mood and Feelings Questionnaire), self-esteem (shortened Rosenberg scale) – in adolescence	logitidual study kwith cross sectional data collection	4642		bushra		social media screen-time as recorded in time use diaries (TUD) - self-esteem (shortened Rosenberg scale)
61	Pantic I and Damjanovic A and Todorovic J and Topalovic D and Bojovic-Jovic D and Ristic S and Pantic S	Association between online social networking and depression in high school students: behavioral physiology viewpoint.	Journal	Psychiatria Danubina	2012	Serbia	General	questionnair	Yes	18		this study investigate the relationship between the social networking and depression amond adolescents	cross sectional data collection + questionnair	164	Good article / include	bushra
63	Nesi J and Prinstein MJ	Using Social Media for Social Comparison and Feedback-Seeking: Gender and Popularity Moderate Associations with Depressive Symptoms.	Journal	Journal of abnormal child psychology	2015	United States	General	questionnair	yes	14	12 to 16	its about use of social media for self comparission, and seeking feed back and developing depression later among adolosent	computer assisted Questionnairs	619	good article / include	Bushra
64	Mundy LK and Canterford L and Moreno-Betancur M and Hoq M and Sawyer SM and Allen NB and Patton GC	Social networking and symptoms of depression and anxiety in early adolescence.	Journal	Depression and anxiety	2021	usa	general.	cross sectional	depression and anxiety	11.9 - 14.8		to find concequence of increase use of social media on adolecent health	Cross-sectional and prospective relationships between social networking use and depressive and anxiety symptoms were examined.c	1156	couldnt find full article	males with high social networking use had greater odds of depressive (odds ratio [OR]: 2.15; 95% confidence interval [CI]: 1.58-2.91) and anxiety symptoms (OR: 1.99; 95% CI: 1.32-3.00) than those that used a few minutes at most, while males with high social networking use had 1.60 greater odds of reporting depressive symptoms (95% CI: 1.09-2.35). For females, an increased odds of depressive sympt…		odds of depressive (odds ratio [OR]) - confidence interval [CI] -
65	Dardas LA and Price MM and Arscott J and Shahrour G and Convoy S	Voicing Jordanian Adolescents' Suicide.	Journal	Nursing research	2021		General	interveiw	no; mental health (anxiety, suicide, severe depression etc.)		14 to 17	this study explore that effect of social media in developing suicidal ideas and other mental disorders such depression and anxiety among jordanian adolecents	qualitative study, interveiw, focused group.	92
67	Kleppang AL and Steigen AM and Ma L and Sأ¸berg Finbrأ¥ten H and Hagquist C	Electronic media use and symptoms of depression among adolescents in Norway.	Journal	PloS one	2021		General		yes		15 to 16	This study aimed to see the effect of social media on developing mental health disorders and depression among adolocents in norway	data collection done by Norwegian Social Research (NOVA) Institute in cooperation with seven regional drug and alcohol competence centres	12353
70	Asibong U and Okafor CJ and Asibong I and Ayi E and Omoronyia O and Owoidoho U	Psychological distress and social media usage: A survey among undergraduates of a university in Calabar, Nigeria.	Journal	The Nigerian postgraduate medical journal	2020	Nigeria	Internet‑based platform or service (s) (such as Facebook, WhatsApp and Twitter)	Questionnaire	depression and anxiety	21.5 ± 3.6 years		This study aims to assess the psychological effects of Internet/social media usage among undergraduates in Calabar.	questionnaires	418	include	G
76	Shafi RMA and Nakonezny PA and Miller KA and Desai J and Almorsy AG and Ligezka AN and Morath BA and Romanowicz M and Croarkin PE	An exploratory study of clinical and physiological correlates of problematic social media use in adolescents.	Journal	Psychiatry research	2021	United State	social networking communication platforms such as Instagram, Facebook, and Twitter	cross-sectional, single-visit study	YES	15.05±1.18 years	13 to 17 years	With respect to studying adolescent self- assessments of problematic social media use in the overall sample, also greater severity of depressive symptoms was associated with an eleva- tion in problematic social media use	his cross-sectional, single-visit study	60 youth		G		Self assessment
77	Hawes T and Zimmer-Gembeck MJ and Campbell SM	Unique associations of social media use and online appearance preoccupation with depression, anxiety, and appearance rejection sensitivity.	Journal	Body image	2020	Australia	Genaral social media	paper survey	depression, social anxiety, appearance anxiety, and appearance-RS	15.8 High school and 18.9 University	High school participants ranged from 12 to 17 years University student participants ranged from 16 to 25 year	The first aim was to test the notion that AR social media preoccupa- tion would be uniquely associated with more elevated symptoms of depression and social anxiety The second aim was to test the hypotheses that AR social media preoccupation use moderates and intensifies the positive associations of frequency and intensity of social media use with appearance anxiety and appearance- the third study…	survey	763		G
81	Li JB and Mo PKH and Lau JTF and Su XF and Zhang X and Wu AMS and Mai JC and Chen YX	Online social networking addiction and depression: The results from a large-scale prospective cohort study in Chinese adolescents.	Journal	Journal of behavioral addictions	2018	China	Social Media in General	cross-sectional surveys	Yes	13.9		The aim of this study is to estimate the longitudinal associations between online social networking addiction (OSNA) and depression, whether OSNA predicts development of depression, and reversely, whether depression predicts development of OSNA	cross sectional survey	5365		G
84	Bأ،nyai F and Zsila أپ and Kirأ،ly O and Maraz A and Elekes Z and Griffiths MD and Andreassen CS and Demetrovics Z	Problematic Social Media Use: Results from a Large-Scale Nationally Representative Adolescent Sample.	Journal	PloS one	2017	Hungary	Facebook mainly	survey - cohort ( I think) - Rafaa		16.62	15 t 22	To test the psychometric properties of the Bergen Social Media Addiction Scale -- using a nationally representative (Hungarian) adolescent sample. To assess the prevalence of problematic social media use in a nationally representative adolescent sample.	Using the Bergen Social Media Addiction Scale (BSMAS) - how many hours spen on sm weekly - Rosenberg’s Self-Esteem Scale-Center of Epidemiological Studies Depression-Scale	5961- male 2931	Hungary included a short section to assess internet and social media use in addition to the original questionnaire developed by the ESPAD Committee.	4.5% of the adolescents belonged to the at-risk group, and reported low self-esteem, high level of depression symptoms, and elevated social media use.- (mean timemale = 20.53 hours, SDmale = 15.71; mean timefemale = 25.71 hours, SDfemale = 15.00; U = 3672101, p< 0.001; r = -0.17		Using the Bergen Social Media Addiction Scale (BSMAS) - Rosenberg’s Self-Esteem Scale- Center of Epidemiological Studies Depression-Scale
88	Jelenchick LA and Eickhoff JC and Moreno MA	"Facebook depression?" social networking site use and depression in older adolescents.	Journal	The Journal of adolescent health : official publication of the Society for Adolescent Medicine	2013					18.9			no.of hours used SM - PHQ score	190
90	Niu GF and Luo YJ and Sun XJ and Zhou ZK and Yu F and Yang SL and Zhao L	Qzone use and depression among Chinese adolescents: A moderated mediation model.	Journal	Journal of affective disorders	2018	china	q-zone	cross sectional	no	14.23	12 to 18	aimed to investigate the association between Chinese adolescents' SNS (Qzone) use and depression, as well as the mediating role of negative social comparison and the moderating role of self-esteem	recruited voluntarily to complete questionnaires on Qzone use intensity, negative social comparison on Qzone, self-esteem, and depression.	764
93	Jung H and Park HA and Song TM and Jeon E and Kim AR and Lee JY	Development of an Adolescent Depression Ontology for Analyzing Social Data.	Journal	Studies in health technology and informatics	2015
94	Shafi RMA and Nakonezny PA and Miller KA and Desai J and Almorsy AG and Ligezka AN and Morath BA and Romanowicz M and Croarkin PE	Altered markers of stress in depressed adolescents after acute social media use.	Journal	Journal of psychiatric research	2021		Facebook, Snapchat, Instagram, Twitter	prospective, cross-sectional study	Yes	15.05	13-17	Study to examine the acute effects of SMU on clinical measures and biomarkers of stress in healthy and depressed adolescents	Saliva collection	60 youths	Result: After 20 minutes of SMU, salivary cortisol and α-amylase levels were significantly higher in adolescents with depression but not in healthy control adolescents. Furthermore, small but statistically significant changes in depressive symptom severity occurred in all participants. These changes in depressive symptoms were not clinically meaningful. SMU did not significantly change self-estee…			Salivary cortisol ater 20 minutes of SM use.
96	Zhang S and Liu M and Li Y and Chung JE	Teens' Social Media Engagement during the COVID-19 Pandemic: A Time Series Examination of Posting and Emotion on Reddit.	Journal	International journal of environmental research and public health	2021	United States and UK, Canada, Australia, and Germany	Reddit						Data collection
97	Hanprathet N and Manwong M and Khumsri J and Yingyeun R and Phanasathit M	Facebook Addiction and Its Relationship with Mental Health among Thai High School Students.	Journal	Journal of the Medical Association of Thailand = Chotmaihet thangphaet	2015	Thailand	Facebook	Cross-sectional analytic study	No; mental health (anxiety, insomnia, severe depression etc.)		highschool students so 15-17 or 18	To investigate the relationship between Facebook addiction and mental health among high school students	multistage cluster sampling technique/Thai-BFAS/That GHQ-28	972 highschool students	Facebook addiction was assessed using the Thai version of the Bergen-Facebook Addiction Scale (Thai-BFAS), while a Thai version ofthe General Health Questionnaire (Thai GHQ-28) was used for mental health evaluation. The relationship between Facebook addiction and mental health was analyzed through multiple logistic regressions. Result: It was found that Facebook addiction among high school studen…	Covid label		Thai version of the Bergen-Facebook Addiction Scale -Thai-BFAS -- for mental health scale: Thai version ofthe General Health Questionnaire (Thai GHQ-28)
98	Yadav P and Banwari G and Parmar C and Maniar R	Internet addiction and its correlates among high school students: a preliminary study from Ahmedabad, India.	Journal	Asian journal of psychiatry	2013	India	Internet Addiction	correlational study?	No	16-18	Indian school students of class 11th and 12th	This is the first such effort to study IA amongst Indian school students to find its correlation with socio-educational characteristics, internet use patterns and psychological variables, namely depression, anxiety and stress.	Young's Internet Addiction Test and 21 item Depression Anxiety and Stress Scale - Logistic regression analysis	621 students of six English medium schools participated, of which 552 (88.9%) who completed forms were analyzed.	Results: Sixty-five (11.8%) students had Internet addiction (IA); it was predicted by time spent online, usage of social networking sites and chat rooms, and also by presence of anxiety and stress. Age, gender and self-rated academic performance did not predict IA. There was a strong positive correlation between IA and depression, anxiety and stress.	Covid label		Time spent using SNS (internet addiction - AI) - presense of Anxiety or stress (21 item Depression Anxiety and Stress Scale)
99	Bإ‚achnio A and Przepiأ³rka A and Pantic I	Internet use, Facebook intrusion, and depression: Results of a cross-sectional study.	Journal	European psychiatry : the journal of the Association of European Psychiatrists	2015	Poland?	Facebook mainly	3					Snowball sampling method/Facebook Intrusion Questionnaire/ Center for Epidemiologic Studies Depression Scale were used	672 users	Results: Daily Internet use time in minutes, gender, and age are also predictors of Facebook intrusion: that Facebook intrusion can be predicted by being male, young age, and an extensive number of minutes spent online. it is possible to conclude that there are certain demographic - variables, such as age, gender, or time spent online - that may help in outlining the profile of a user who may be …			Center for Epidemiologic Studies Depression Scale were used
100	Skogen JC and Hjetland GJ and Bأ¸e T and Hella RT and Knudsen AK	Through the Looking Glass of Social Media. Focus on Self-Presentation and Association with Mental Health and Quality of Life. A Cross-Sectional Survey-Based Study.	Journal	International journal of environmental research and public health	2021	Norway, Poland		Cross Sectional Survey		17.1 years
103	Morin-Major JK and Marin MF and Durand N and Wan N and Juster RP and Lupien SJ	Facebook behaviors associated with diurnal cortisol in adolescents: Is befriending stressful?	Journal	Psychoneuroendocrinology	2016
105	Brunborg GS and Burdzovic Andreas J	Increase in time spent on social media is associated with modest increase in depression, conduct problems, and episodic heavy drinking.	Journal	Journal of adolescence	2019
108	Nick EA and Kilic Z and Nesi J and Telzer EH and Lindquist KA and Prinstein MJ	Adolescent Digital Stress: Frequencies, Correlates, and Longitudinal Association With Depressive Symptoms.	Journal	The Journal of adolescent health : official publication of the Society for Adolescent Medicine	2022
110	da Costa BGG and Chaput JP and Lopes MVV and Malheiros LEA and Silva KS	Movement behaviors and their association with depressive symptoms in Brazilian adolescents: A cross-sectional study.	Journal	Journal of sport and health science	2022	Brazil		Cross-sectional data/ study	No	16.33	14–18 years old	The objective of the present study was to examine the associations between self-reported and accelerometer-measured movement behaviors and depressive symptoms in Brazilian adolescents.	Adolescents answered questions from the Center for Epidemiological Studies Depression scale and reported time spent watching videos, playing videogames, using social media, time spent in various physical activities, and daytime sleepiness. Population census strategy was used? Epidemiologic Studies Depression Scale (CES-D), a 20-item questionnaire widely used in studies of adolescents6,36 and vali…	610 Adolescents	] and in social groups among adults [	Nearly half of the adolescents had high depressive symptoms. • Engagement in physical activity and sleep duration was low, but screen time was high. • Higher levels of self-reported physical activity and sports were associated with lower depressive symptoms. • Higher levels of social media use and daytime sleepiness were associated with higher depressive symptoms. • No accelerometer-measured 24-h…
112	Zhang W and Pu J and He R and Yu M and Xu L and He X and Chen Z and Gan Z and Liu K and Tan Y and Xiang B	Demographic characteristics, family environment and psychosocial factors affecting internet addiction in Chinese adolescents.	Journal	Journal of affective disorders	2022
114	Liu SR and Davis EP and Palma AM and Sandman CA and Glynn LM	The acute and persisting impact of COVID-19 on trajectories of adolescent depression: Sex differences and social connectedness.	Journal	Journal of affective disorders	2022	United States	FaceTime, Zoom, Facebook, Instagram, Snapchat, Twitter, TikTok)	a longitudinal study of child development. (The moms were recruited when they were pregnant)/ surveys		16.01	12 to 21	he present study examined COVID- 19′ s impact on adolescent depression and possible influences of different domains of social connectedness (loneliness, social media use, social video game time, degree of social activity participation).	Longitudinal data used in this study were collected via three online surveys: The first assessment (T1) took place before the COVID-19 pandemic (on average, 2 years prior to state shutdown; range 5 years- 1 week prior), the second assessment (T2) took place approximately eight weeks after the initial state shutdown (range 6 to 12 weeks), and the third (T3) took place at roughly 8.5 months after t…	175 adolescents from community	] and adults [	Significant increases in depressive symptoms followed pandemic onset for boys and girls. However, this increase was earlier and more pronounced among girls than boys, whose depression only increased significantly during the persistent period and to a lesser degree. Trajectories of depression were influenced by loneliness and social connections. Adolescent depression levels have increased during C…
116	Li JB and Lau JTF and Feng LF and Zhang X and Li JH and Mai JC and Chen YX and Mo PKH	Associations of intensity and emotional connection related to online social networking use on the risk of incident depression among Chinese adolescents: A prospective cohort study.	Journal	Journal of affective disorders	2022	China	NA	prospective cohort study	yess	Adolescent		to investigate the longitudinal prediction of intensity and emotional connection (EC) related to online social networking use at baseline on the risk of incident depression	SFUI and EFUI and EC meters used	3196- male: 1628	they didnt have depression at first, then they wanted to check after 9 months- then there were 16.11% (515/3196) new incident depressed cases during a nine-month period, with 16.34% for males and 15.88% for females (χ2 = 0.125, p = 0.724 for gender difference). The overall incidence of depression was 23.37 (95% CI: 21.43–25.48) per 100-person-years, with 23.72 (95% CI: 21.04–26.75) per 100-person…	23.37 per 100 person had depression after 9 month of intense SM use. -- OSNAI scale was used to measure the tie spent using SM		OSNAI scale was used to measure the time spent using SM-- SFUI and EFUI and EC meters used for evaluting mental health
117	Twenge JM and Haidt J and Lozano J and Cummins KM	Specification curve analysis shows that social media use is linked to poor mental health, especially among girls.	Journal	Acta psychologica	2022	USA	NA	Specification curve analysis (SCA)	Depressio and anxiety		8th and 10th grade	apply an analytic technique (re-run from a previous paper)called Specification Curve Analysis (SCA) to data from three large-scale community samples to investigate the association between adolescent technology use and mental health/well-being.	Specification curve analysis (SCA)	16,374 boys and 17,377 girls	increases in digital media use might be responsible for the substantial increases in adolescent depression and anxiety that began around 2012. However, as these increases in mental health issues took place at the population level, future research should explore how social media changed the collective dynamics of social interaction. When most adolescents opened social media accounts and became dai…	In particular: among girls, there is a consistent and substantial association between mental health and social media use (median betas from
118	Arrivillaga C and Rey L and Extremera N	A mediated path from emotional intelligence to problematic social media use in adolescents: The serial mediation of perceived stress and depressive symptoms.	Journal	Addictive behaviors	2022	Spain	NA	cohort study	depression + stress	14.61	12 to 19	The present study aimed at contributing to prior scientific literature by testing a model that considers low emotional intelligence (EI) as a vulnerability factor, perceived stress and depressive symptoms as affective and cognitive responses to conflicting	EI and PSMU meters and depressive symptoms and stress meters	2068 - 46.2%male	the most important finding provides empirical support for the I-PACE model for SNS addiction, as our results suggest a significant serial mediation in which decreased EI is associated with higher perceived stress, which contributes to more depressive symptoms, resulting in higher PSMU in adolescents	high stress and depressive symptoms with the increase of SM use
124	Amara, A and Ghammem, R and Sahli, J and Alouani, D and Dziri, F and Maatoug, J and Ajmi, T	Addictions and mental health disorders among adolescents: a cross-sectional study; Tunisia 2020	Journal	European Journal of Public Health	2020	Tunisia	facebook - video games	cross-sectional	no- self esteem- depression- anxiety- addiction	median is 14, no average	13 to 16	determine the prevalence of addictive behaviors and screen for mental disorders among adolescents.	A structured self-administered questionnaire - in high and middle school. screening for mental health problems and addictive behaviors- The scales are self-report validated instruments.	1195	finding yield that girls were more prone to be Facebook addict. Meanwhile, internet gaming disorder was more common among boys. Regarding tobacco and alcohol us	We noted that selfesteem was low among 49.5% of respondents. The pooled prevalence of internet gaming disorder and Facebook addiction was 37.4% and 32.3%, respectively.		The scales are self-report validated instruments.
126	Kwon, Misol and Seo, Young S and Dickerson, Suzanne S and Park, Eunhee and Livingston, Jennifer A	0802 Cyber Victimization and Depressive Symptoms: A Mediation Model Involving Sleep Quality	Journal	Sleep	2019	USA	not mentioned	cohort study	yes	13.99		approach was used to examine whether the relationship between cyber victimization and depression would be mediated through poor sleep quality among adolescents		801	Adolescents who were cyber victimized were more likely to suffer from poor sleep quality, which in turn led to a higher level of depression.
128	Oberst, Ursula and Wegmann, Elisa and Stodt, Benjamin and Brand, Matthias and Chamarro, Andrأ©s	Negative consequences from heavy social networking in adolescents: The mediating role of fear of missing out	Journal	Journal of Adolescence	2017	USA	NA	cohort study	Depression +anxiety		16-18		Hospital Anxiety and Depression Scale (HADS), the Social Networking Intensity scale (SNI), the FOMO scale (FOMOs), questionnaire on negative consequences of using SNS	1468	for girls, feeling depressed seems to trigger higher SNS involvement. For boys, anxiety triggers higher SNS involvement.	for girls, feeling depressed seems to trigger higher SNS involvement. For boys, anxiety triggers higher SNS involvement.		Hospital Anxiety and Depression Scale (HADS), the Social Networking Intensity scale (SNI), the FOMO scale (FOMOs), questionnaire on negative consequences of using SNS
129	Chang, Fong-Ching and Chiu, Chiung-Hui and Lee, Ching-Mei and Chen, Ping-Hung and Miao, Nae-Fang	Predictors of the initiation and persistence of Internet addiction among adolescents in Taiwan	Journal	Addictive Behaviors	2014	Taiwan	NA	case-study	Depression + additcion	10th grade- 11th grade	grade 10 till 11	The present study examined the psychosocial factors associated with the initiation and persistence of Internet addiction among adolescents in Taiwan	Self-administered questionnaires were collected in each year to assess the pattern of changes in Internet addiction and psychosocial factors	2315	An increase in the existence of depression and alcohol use from grades 10 to 11 predicted the persistence of Internet addiction. Online activities, depression, and substance use were important predictors of youth initiation and of the persistence of Internet addiction.	more depression with more SM use		Self-administered questionnaire
137	Hamidi, F. and Tahؤ±llؤ±oؤںlu, A. and Bilaأ§, أ–. and أ–nder, A.	Evaluation of Quality of Life and Psychiatric Comorbidity in Adolescents with Social Media Addiction	Journal	Istanbul Universitesi	2021	Turkey	NA	case study	NO	13.4	10 to 18	aimed to evaluate the quality of life and psychiatric comorbidities in adolescents with social media addiction	This study included 30 adolescents who received a score of 5 or higher from the Social Media Addiction Scale for Adolescents-Short Form. The Quality of Life Scale for Children was applied to adolescents and their parents in both the groups. In the analysis of the data, number, percentage, mean, standard deviation, Mann–Whitney U test, and Spearman’s correlation test were used in the Statistical P…	30	I am a bit confused, they did not say depression, just quality of life and psyciatric metrics	. When the adolescents with and without social media addiction were compared in terms of quality of life, physical health, psychosocial, and total scores, there were significant differences according to both parental and self-reports (P < .05). Psychiatric diagnoses were also found higher in adolescents with social media addiction (P < .001)		NA

## Sheet: Layan delete later
NO	No.	Type of Study/Method	Average age	Age range	Size of Population	Male-Female	Comments/ Additional Details	Results	For Layan only, will delete later	refrences	Data Metrics
1	3	longitudinal Study	16.19	15 to 18	163	44.2 % Male,55.8 % Female	Mage = 16.19, 55.8% female, 50.9% White, 24.5% Black, 28.2% Hispanic. Appearance-related social media consciousness (ASMC)	ASMC was associated longitudinally with increased depressive symptoms, though it did not mediate or moderate the link between time on social media and depressive symptoms in the full sample. However, among girls only, ASMC did mediate this association, suggesting that increased ASMC may help explain the link between time on social media and depressive symptoms among adolescent girls. Girls report…	Girls use social media more and show more depressive symptoms. More female pop.	Maheux, A. J., Roberts, S. R., Nesi, J., Widman, L., & Choukas-Bradley, S. (2022). Longitudinal associations between appearance-related social media consciousness and adolescents’ depressive symptoms. Journal of Adolescence, 94(2), 264–269. https://doi.org/10.1002/jad.12009	Appearance-related social media consciousness (ASMC)
2	6	N/A	N/A	N/A	N/A	N/A	Some research suggests a U-shaped association between these two factors, with high and low levels of internet use associated with depression. Social media use may amplify peer pressure to engage in sexual behavior, provide exposure to a greater network of individuals with sexual experience, and increase the risk of sexual behaviors. Counseling adolescent patients about safe and healthy media use …	Media use can interfere with sleep hygiene and quality, and screen-based sedentary behaviors have been associated with decreased physical activity, decreased aerobic fitness, and increased adiposity among adolescents.	NA	Gewirtz O’Brien, J., McPherson, L., Miller, K., & Svetaz, M. V. (2021). Adolescent Health: Media Use. FP Essentials, 507, 33–38.	frequeny of SM use +Self-reported depressive symptom score
3	9	cross-sectional	16.53	15 to 19	576	49.7 % Male, 50.3 % Female	Female age median was 17	Females: The average time of all Smart devices used was 7.5±4.4 hours per day. Among all students 62.3 % (359) said that they had their cell phone on in their bedroom when they sleep. In boys, the amount of social media use was significantly more than girls and poor sleep quality had a statically significant relationship with social media use (P-Value = 0.02). Additionally, there was a reverse co…	Opposite of brown papers: Males use mobile devices and social media more than girls. Direct correlation between average use of social media and depression. Equal pop distribution	Pirdehghan, A., Khezmeh, E., & Panahi, S. (2021). Social media use and sleep disturbance among adolescents: A cross-sectional study. Iranian Journal of Psychiatry, 16(2), 137.	Pittsburgh Sleep Questionnaire Index (PSQI) + depression (Beck) +P-values
4	10	cross-sectional	N/A	13 to 16	74472	N/A	NA	For girls, in adjusted risk-stratified analysis, daily social media use was not associated with high (vs. low) depressive symptoms. For boys, results were inconsistent, suggesting a protective effect of daily social media use at some cut scores. Results were consistent across sensitivity analyses, and any potential harmful effects appear to be limited to 2009-2010, limiting the evidence supportin…	Not helpful	Kreski, N., Platt, J., Rutherford, C., Olfson, M., Odgers, C., Schulenberg, J., & Keyes, K. M. (2021). Social media use and depressive symptoms among United States adolescents. Journal of Adolescent Health, 68(3), 572–579.	frequeny of SM use +Self-reported depressive symptom score
5	20	cross-sectional	N/A	14 to 20	400	n/a	NA	The results revealed that one-third of the participants were found to have been bullied (39.0 %). Furthermore, cyberbullying was correlated with academic achievement, general health, and depression among adolescents with a statistical significance of 0.01 (rpb = 0.858, p < 0.01; rpb = 0.584, p < 0.01; rpb = 0.532, p < 0.01).	39% of participants were bullied. Cyberbullying is correlated to depression and other factors.	Charoenwanit, S. (2019). The Relationship of Cyber-bullying and Academic Achievement, General Health, and Depression in Adolescents in Thailand. Walailak Journal of Science and Technology (WJST), 16(4), Article 4. https://doi.org/10.48048/wjst.2019.4059	P-values
6	28	longitudinal design	14.96	12 to 19	671	39 % Male, 61% Female	NA	Structural equation modeling showed that Instagram browsing at Time 1 was related to increases in adolescents' depressed mood at Time 2. In addition, adolescents' depressed mood at Time 1 was related to increases in Instagram posting at Time 2. These relationships were similar among boys and girls.	Similar correlations with depression for boys and girls. More female pop	Frison, E., & Eggermont, S. (2017). Browsing, posting, and liking on Instagram: The reciprocal relationships between different types of Instagram use and adolescents’ depressed mood. Cyberpsychology, Behavior, and Social Networking, 20(10), 603–609.	frequeny of SM use +Self-reported depressive symptom score
7	29	cross-sectional	16.2	15 to 19	295	58.6 %Male, 41.4 % Female	Mobile phones were owned by 98.6% of participants (n = 291), and 92.9% (n = 274) owned a smartphone. Concerning hours of mobile phone use, 58.6% of participants used them for more than 2 h per day, and 10.5% used them for over 5 h per day.	More hours per day of overall mobile phone use was associated with female sex (p < 0.001), non-participation in the school’s club activities (p < 0.001), late bedtime (p = 0.001), short hours of sleep (p = 0.006), and occasionally skipping breakfast (p = 0.007). Insomnia and depression were also associated with longer total hours of mobile phone use (p = 0.025 and p = 0.022, respectively). Mobile…		Agbo, M. (2021). Social Media Use: A Risk Factor for Depression among School Adolescents in Enugu State of Nigeria. Children and Teenagers, 4, p7. https://doi.org/10.22158/ct.v4n2p7	Athene Insomnia Scales (AIS) +Center for Epidemiologic Studies Depression Scale (CES-D)
8	34	Questionnaire	16.61	12 to 18	1130	58.7 % Male, 41.3 % Female	NA	Significant relationships between depression, self-esteem, daily internet use and social media addiction have been observed. While depression was negatively but moderately associated with self-esteem, it was positively but weakly correlated with daily internet use and social media addiction.	Depression and social media addiction are correlated (positive weak correlation). Depression and self esteem have negative correlation. More male population.	Charoenwanit, S. (2019). The Relationship of Cyber-bullying and Academic Achievement, General Health, and Depression in Adolescents in Thailand. Walailak Journal of Science and Technology (WJST), 16(4), Article 4. https://doi.org/10.48048/wjst.2019.4059	Children's Depression Inventory + Rosenberg Self-esteem Scale + Social Media Addiction Scale
9	38	Descriptive Design	14.15	13-15 & 16-18	599	34.4 % Male, 65.6 % Female	NA	Social media addiction total score average of adolescents was 6.21±2.50 (moderate), depression total score average 67.60±15.59 (moderate), loneliness total score average 58.65±9.90 (moderate). In the study, it was determined that adolescents' social media addiction has statistical significance in explaining depression and loneliness (p&lt;0.05). Social media addiction explains depression with 8% …	It was determined that social media addiction has been found to affect depression and loneliness in adolescents. More female population.	EBSCOhost | 154399265 | The Relationship of Social Media Use with Depression and Loneliness in Adolescents: A Descriptive Study. (n.d.). Retrieved October 4, 2022, from https://web.p.ebscohost.com/abstract?direct=true&profile=ehost&scope=site&authtype=crawler&jrnl=1308092X&AN=154399265&h=UVSXsZFj7Gvjl7fUrbwHFR9BGDdlQZ%2bWKy21%2bdywu1gBP%2fk5t824F3RNimqWSzXAHZjAvbtscGlyWQBMEWx3fg%3d%3d&crl=f&resul…	Social Media Addiction Scale for Adolescents + UCLA Loneliness Scale + Reynolds Adolescent Depression Scale
10	39	Questionnaire	N/A	12 to 18	84	35.7 % Male,64.3 % Female	NA	The number of hours spent on social media and symptoms of depression were related to one another. Adolescent depression and the amount of time on social media can negatively influence one another, and the negative effects are significant.	Adolescent depression and the amount of time on social media can negatively influence one another, and the negative effects are significant. More female population	Culpepper, M. (2020). Exploring the relationships of social media usage and symptoms of anxiety and depression in adolescents.	The Social Anxiety Scale for Adolescents (SAS) + GAD-7 were used to measure symptoms of anxiet + CES-D scale depressive symptoms in adolescents.
11	42	cross-sectional	13.55	12 to 15	532	48.5 % Male, 51.5 % Female	NA	The present research suggested that social networking use might increase the chances of developing unhealthy eating attitudes in adolescents who are not-at risk to develop an eating disorder, but, at the same time, it might play a protective role (instead of a harmful one) for adolescents who already developed such symptoms	Social media use might increase the chances of developing unhealthy eating attitudes YET it might play a protective role for those who already developed eating disorders.	Fishback, K. A. (n.d.). Social Media as a Predictor of Depression Rates Among Male Versus Female Adolescents During the COVID-19 Pandemic. 28.	frequeny of SM use +Self-reported depressive symptom score
12	44	Interviews	N/A	18 and 21	18	33 % Male, 67 % Female	NA	Adolescents experiencing social comparison and cyberbullying during a developmental stage in their life that results in depression, a lack of self-esteem, and a significant impact on their emotional wellbeing.	Adolescents experiencing social comparison and cyberbullying during a developmental stage in their life that results in depression, a lack of self-esteem, and a significant impact on their emotional wellbeing.	Ray, T. D. (2021). #InRealLife: A Phenomenological Study into How Adolescents Diagnosed with Depression Perceive the Impact of Social Media on Their Self-Esteem and Emotional Well-Being [Ph.D., Northcentral University]. https://www.proquest.com/docview/2572584425/abstract/3BB68FAA35CC4969PQ/1	frequeny of SM use +Self-reported depressive symptom score
13	46	Questionnaire	N/A	N/A	800	50 % Male, 50 % Female	NA	Night engagements on social media by adolescents may lead to depression. This finding supports a research carried out by Udorie (2015) which showed that adolescents who use social media during the night could be damaging their sleep and increasing their risk of anxiety and depression. Other findings include; that loss of self-esteem and failure to achieve are sources through which social media co…	Using social media at night, loss of self-esteem on social media, cyberbulling can cause depression. It can even cause self harm. Equal distribution pop	Agbo, M. (2021). Social Media Use: A Risk Factor for Depression among School Adolescents in Enugu State of Nigeria. Children and Teenagers, 4, p7. https://doi.org/10.22158/ct.v4n2p7	frequeny of SM use +Self-reported depressive symptom score
14	48	Questionnaire	14	14 to 19	351	19.5 % Male, 80.5 % Female	No access to read full text, to make sure about the results section	The findings indicate that, in line with hypotheses, females engaged in more social media use and experienced greater depression than males. Regression analyses further revealed that Time 1 social media use was a significant predictor of Time 2 depression in females only	Females use social media more and experience more depression that males.	Fishback, K. A. (n.d.). Social Media as a Predictor of Depression Rates Among Male Versus Female Adolescents During the COVID-19 Pandemic. 28.	Brief Symptom Inventory (BSI)
15	50	Questionnaire	NA	12 to 18	600	40 % Male, 60 % Female	NA	There were different questions to test different hypothesis: This implies that there is statistically significant difference in the incidence of depression among male and female adolescents. Female adolescents had higher mean score of 33.56 than their male (mean=31.96) counterparts. This implies that the incidence of depression is higher among female adolescents.	This implies that exposure to social media is not significantly related to depression among adolescents in Ekiti State of Nigeria.	Ibimiluyi, F. O. (2020). Social Media and Depression among Adolescents in Ekiti State of Nigeria: Counselling Implications.	Social Media and Depression Scale (SMDS)
16	56	Questionnaire	NA	11 to 17	467	N/A	NA	Adolescents who used social media more – both overall and at night – and those who were more emotionally invested in social media experienced poorer sleep quality, lower self-esteem and higher levels of anxiety and depression. Nighttime-specific social media use predicted poorer sleep quality after controlling for anxiety, depression and self-esteem. These findings contribute to the growing body …	Night and morning usage didnt't matter. Both caused depression etc. as emotional investment causes poorer sleep quality, lower self-esteem, and higher level of anxiety and depression. No differentiation between males and females pop	Woods, H. C., & Scott, H. (2016). # Sleepyteens: Social media use in adolescence is associated with poor sleep quality, anxiety, depression and low self-esteem. Journal of Adolescence, 51, 41–49.	The Hospital Anxiety and Depression Scale (HADS)+ ittsburgh Sleep Quality Index (PSQI) + The Rosenberg Self-Esteem Scale (RSE) + Social Media Use Integration Scale
17	59	interventional study	12.76	NA	681	51 % Male, 49 % Female	No access to read full text			Rodgers, R. F., Slater, A., Gordon, C. S., McLean, S. A., Jarman, H. K., & Paxton, S. J. (2020). A biopsychosocial model of social media use and body image concerns, disordered eating, and muscle-building behaviors among adolescent girls and boys. Journal of Youth and Adolescence, 49(2), 399–409.	frequeny of SM use +Self-reported depressive symptom score
18	60	Longitudinal study	13.76	13 to 15	4642	50 % Male, 50 % Female	NA	Females reported higher levels of depressive symptoms (Mean=6.78, SD =6.33) than males (Mean= 3.99, SD= 4.38). For females, increasing time spent on social media was associated with a greater number of depressive symptoms. There was little evidence for an association between time spent on social media and depression in males. Results were consistent in sensitivity analysis with depression include…	Females showed more depressive symptoms. Equal distribution pop	Barthorpe, A., Winstone, L., Mars, B., & Moran, P. (2020). Is social media screen time really associated with poor adolescent mental health? A time use diary study. Journal of Affective Disorders, 274, 864–870. https://doi.org/10.1016/j.jad.2020.05.106	social media screen-time as recorded in time use diaries (TUD) - self-esteem (shortened Rosenberg) scale)
19	61	cross-sectional	18	NA	164	31.9 % Male, 68.1 % Female	NA	Average Back Depression Inventory – second edition (BDI-II-II) score was 8.19 (SD=5.86). Average daily time spent on social networking was 1.86h (SD=2.08h), and average time spent watching TV was 2.44 h (SD=1.74h). Average body mass index of participants was 21.84 (SD=3.55) and average sleep duration was 7.37 (SD=1.82). BDI-II-II score indicated minimal depression in 104 students, mild depression…	Doesn't really show an issue. mild depression only	Association between online social networking and depression in high school students: behavioral physiology viewpoint.	Back Depression Inventory - second edition (BDI-II-II)
20	63	Questionnaire	14	12 to 16	619	43 % Male, 57 % Female	No access to read full text			Nesi, J., & Prinstein, M. J. (2015). Using social media for social comparison and feedback-seeking: Gender and popularity moderate associations with depressive symptoms. Journal of Abnormal Child Psychology, 43(8), 1427–1438.	The Electronic Interaction Scale for Time (EIS_T) +Reassurance-Seeking Scale (RSS)+ The Motivations for Electronic Interaction Scale (MEIS) +The Short Mood and Feelings Questionnaire (SMFQ)
	65	qualitative study, interveiw, focused group.		14 to 17	92	42 % Male, 58 % Female
21	67	data collection done by Norwegian Social Research (NOVA) Institute in cooperation with seven regional drug and alcohol competence centres	NA	15 to 16	12353	51.8 % Male, 41.9 % They dont add up to 100	NA	Overall, a significantly higher proportion of the girls (28.2%) had symptoms of depression compared with the boys (10.3%). In gender subgroups, those with symptoms of depression reported significantly poorer family economy, more smoking, fewer friends and that their parents had lower education, compared with the rest of the study population.	More females showed symptoms of depression when using social media. Yet, per subgroup, they also had less income, fewer friends, and were smoking. Equal distribution pop	Kleppang, A. L., Steigen, A. M., Ma, L., Søberg Finbråten, H., & Hagquist, C. (2021). Electronic media use and symptoms of depression among adolescents in Norway. Plos One, 16(7), e0254197.	Hopkins Symptom Checklist scale
22	76	cross-sectional study	15.05	13 to 17 years	60	36.7 % Male, 63.3 % Female	NA	With respect to the adolescent Bergen Social Media Addiction Scale (BSMAS) scores in all subjects, the risk of problematic social media increased as depressive symptom severity increased. Depressed female adolescents appeared to have a greater risk. Based on parental BSMAS scores, depression status, depressive symptom severity, cyberbullying score, and salivary cortisol significantly predicted pr…	Here it shows that depression seems like to be the cause, not result. Cortisol increased. More female pop	Shafi, R. M., Nakonezny, P. A., Miller, K. A., Desai, J., Almorsy, A. G., Ligezka, A. N., Morath, B. A., Romanowicz, M., & Croarkin, P. E. (2021). An exploratory study of clinical and physiological correlates of problematic social media use in adolescents. Psychiatry Research, 302, 114020.	frequeny of SM use +Self-reported depressive symptom score
23	77	Questionnaire	15.8 and 18.9	High school participants ranged from 12 to 17 years University student participants ranged from 16 to 25 year	763	41 % Male, 59 % Female	appearance-related (AR)	Social media use was positively associated with symptoms of depression, social anxiety, appearance anxiety, and appearance-RS. General and AR preoccupation had unique and positive associations with depression and social anxiety symptoms and with appearance sensitivities. AR preoccupation was also found to strengthen the relationship between time spent on social media and appearance-RS. Although t…	read paper. More female pop	Hawes, T., Zimmer-Gembeck, M. J., & Campbell, S. M. (2020). Unique associations of social media use and online appearance preoccupation with depression, anxiety, and appearance rejection sensitivity. Body Image, 33, 66–76.	frequeny of SM use +Self-reported depressive symptom score
	93
24	94	cross-sectional	15.05	13-17	60	36.7 % Male, 63.3 % Female	NA	Participants provided salivary samples that were analyzed for α-amylase and cortisol levels. After 20 min of unsupervised SMU, saliva analyses and clinical assessments were repeated. After 20 min of SMU, salivary cortisol and α-amylase levels were significantly higher in adolescents with depression but not in healthy control adolescents. Furthermore, small but statistically significant changes in…	Saliva samples and cortisol levels.Not major results. More female pop	Shafi, R. M., Nakonezny, P. A., Miller, K. A., Desai, J., Almorsy, A. G., Ligezka, A. N., Morath, B. A., Romanowicz, M., & Croarkin, P. E. (2021a). Altered markers of stress in depressed adolescents after acute social media use. Journal of Psychiatric Research, 136, 149–156.	Salivary cortisol level
	96	Data collection			55794	N/A	Inrellevent Outcome				frequeny of SM use
25	98	Young's Internet Addiction Test and 21 item Depression Anxiety and Stress Scale - Logistic regression analysis	16-18	NA (11th,12th grade)	621	59.4 % Male, 40.6 % Female	NA	Sixty-five (11.8%) students had Internet addiction (IA); it was predicted by time spent online, usage of social networking sites and chat rooms, and also by presence of anxiety and stress. Age, gender and self-rated academic performance did not predict IA. There was a strong positive correlation between IA and depression, anxiety and stress.	There was a strong positive correlation between IA and depression, anxiety and stress, BUT age and gender did NOT predict Internet Addiction. No gender difference	Yadav, P., Banwari, G., Parmar, C., & Maniar, R. (2013). Internet addiction and its correlates among high school students: A preliminary study from Ahmedabad, India. Asian Journal of Psychiatry, 6(6), 500–505.	Time spent using SNS (internet addiction - AI) + 21 item Depression Anxiety and Stress Scale
26	100	cross-sectional survey	17.1 years	16-17	513	58 % Male, 42 % Female	Social media (SOME)	A high focus on SOME self-presentation was associated with more mental health problems and reduced quality of life. The strength of the associations with symptoms of depression (0.75SMD) and anxiety (0.71SMD) was large, while it was medium-large for quality of life (−0.58SMD). The association was similar across gender in relation to symptoms of anxiety. For symptoms of depression and quality of l…	For symptoms of depression and quality of life, the association was stronger for girls compared to boys. More male population. read paper	Skogen, J. C., Hjetland, G. J., Bøe, T., Hella, R. T., & Knudsen, A. K. (2021). Through the Looking Glass of Social Media. Focus on Self-Presentation and Association with Mental Health and Quality of Life. A Cross-Sectional Survey-Based Study. International Journal of Environmental Research and Public Health, 18(6), 3319. https://doi.org/10.3390/ijerph18063319	frequeny of SM use +Self-reported depressive symptom score
27	103	Questionnaire	14.5	12 to 17	94	46.8 % Male, 53.2 % Female	NA	These results provide preliminary evidence that Facebook behaviors are associated with diurnal cortisol concentrations in adolescents. No association between FB use frequency and depressive symptoms in adolescents. • No association between FB use frequency and cortisol levels. • Positive correlation between FB network size and cortisol levels. • Negative correlation between FB peer interaction be…	cortisol More followers more cortisol levels. More FB peer interaction means less cortisol levels. No association between FB use frequency and depressive symptoms in adolescents. More female pop	Morin-Major, J. K., Marin, M.-F., Durand, N., Wan, N., Juster, R.-P., & Lupien, S. J. (2016). Facebook behaviors associated with diurnal cortisol in adolescents: Is befriending stressful? Psychoneuroendocrinology, 63, 238–246.	frequeny of SM use +Self-reported depressive symptom score
28	105	Questionnaire	15.22	N/A	763	45.1% Male, 54.9 % Female	NA	Increases in time spent on social media were associated with increases in symptoms of depression (b = 0.13 [95% CI: 0.01, 0.24], p = 0.038), increases in conduct problems (b = 0.07 [95% CI: 0.02, 0.10], p = 0.007), and increases in episodic heavy drinking (b = 0.10 [95% CI: 0.06, 0.15], p < 0.001), after adjusting for changes in the three hypothesized confounders. The effect-sizes for these relat…	Increased time spent on social media was modestly related to increases in depression, conduct problems, as well as frequency of episodic heavy drinking among adolescents. More female pop	Brunborg, G., & Burdzovic Andreas, J. (2019). Increase in time spent on social media is associated with modest increase in depression, conduct problems, and episodic heavy drinking. Journal of Adolescence, 74, 201–209. https://doi.org/10.1016/j.adolescence.2019.06.013	frequeny of SM use +Self-reported depressive symptom score
	110	Questionnaire	16.33	14–18 years old		48.4 % Female, 51.6 % Male		Nearly half of the adolescents had high depressive symptoms. • Engagement in physical activity and sleep duration was low, but screen time was high. • Higher levels of self-reported physical activity and sports were associated with lower depressive symptoms. • Higher levels of social media use and daytime sleepiness were associated with higher depressive symptoms. • No accelerometer-measured 24-h…	More physical activity means lower depressive symptoms (another paper said the same). Equal distribution pop		NA
29	112	Questionnaire	N/A	middle school students	50855	N/A	NA	The present study found that demographic characteristics, family environment and psychosocial factors were associated with internet gaming addiction, social media addiction and smartphone addiction. Negative psychological factors (such as anxiety and depression) play an important role in different behavioral addictions. - Current study found that male are tendency to gaming addiction, female are …	Male are tendency to gaming addiction, female are inclined to social media addiction respectively.	Zhang, W., Pu, J., He, R., Yu, M., Xu, L., He, X., Chen, Z., Gan, Z., Liu, K., Tan, Y., & Xiang, B. (2022). Demographic characteristics, family environment and psychosocial factors affecting internet addiction in Chinese adolescents. Journal of Affective Disorders, 315, 130–138. https://doi.org/10.1016/j.jad.2022.07.053	frequeny of SM use +Self-reported depressive symptom score
30	114	Longitudinal study	16.01	12 to 21	175	51 % Male, 49 % Female	NA	Significant increases in depressive symptoms followed pandemic onset for boys and girls. However, this increase was earlier and more pronounced among girls than boys, whose depression only increased significantly during the persistent period and to a lesser degree. Trajectories of depression were influenced by loneliness and social connections. Adolescent depression levels have increased during C…	results. Equal distribution	Liu, S. R., Davis, E. P., Palma, A. M., Sandman, C. A., & Glynn, L. M. (2022). The acute and persisting impact of COVID-19 on trajectories of adolescent depression: Sex differences and social connectedness. Journal of Affective Disorders, 299, 246–255. https://doi.org/10.1016/j.jad.2021.11.030	frequeny of SM use +Self-reported depressive symptom score	Longitudinal data used in this study were collected via three online surveys: The first assessment (T1) took place before the COVID-19 pandemic (on average, 2 years prior to state shutdown; range 5 years- 1 week prior), the second assessment (T2) took place approximately eight weeks after the initial state shutdown (range 6 to 12 weeks), and the third (T3) took place at roughly 8.5 months after t…
31	116	Cohort Study	NA	NA	3196	50.9 % Male, 49.1 % Female	NA	23.37 per 100 person had depression after 9 month of intense SM use. -- OSNAI scale was used to measure the tie spent using SM	Equal distribution, no gender difference, social media caused depression	Li, J.-B., Lau, J. T. F., Feng, L.-F., Zhang, X., Li, J.-H., Mai, J.-C., Chen, Y.-X., & Mo, P. K. H. (2022). Associations of intensity and emotional connection related to online social networking use on the risk of incident depression among Chinese adolescents: A prospective cohort study. Journal of Affective Disorders, 308, 116–122. https://doi.org/10.1016/j.jad.2022.04.029	OSNAI scale + SFUI + EFUI + EC meters
32	118	EI and PSMU meters and depressive symptoms and stress meters	14.61	12 to 19	2068	45.8 % Male, 54.2 % Female	the most important finding provides empirical support for the I-PACE model for SNS addiction, as our results suggest a significant serial mediation in which decreased EI is associated with higher perceived stress, which contributes to more depressive symptoms, resulting in higher PSMU in adolescents	high stress and depressive symptoms with the increase of SM use. "the most important finding provides empirical support for the I-PACE model for SNS addiction, as our results suggest a significant serial mediation in which decreased EI is associated with higher perceived stress, which contributes to more depressive symptoms, resulting in higher PSMU in adolescents"	Decreased emotional intelligence is associated with higher perceived stress, thus more depression. More female pop	Arrivillaga, C., Rey, L., & Extremera, N. (2022). A mediated path from emotional intelligence to problematic social media use in adolescents: The serial mediation of perceived stress and depressive symptoms. Addictive Behaviors, 124, 107095. https://doi.org/10.1016/j.addbeh.2021.107095	frequeny of SM use +Self-reported depressive symptom score
33	124	A structured self-administered questionnaire - in high and middle school. screening for mental health problems and addictive behaviors- The scales are self-report validated instruments.	14	13 to 16	1195	45.8 % Male, 54.2 % Female	finding yield that girls were more prone to be Facebook addict. Meanwhile, internet gaming disorder was more common among boys. Regarding tobacco and alcohol us	We noted that selfesteem was low among 49.5% of respondents. The pooled prevalence of internet gaming disorder and Facebook addiction was 37.4% and 32.3%, respectively.	More female population	Amara, A., Ghammem, R., Sahli, J., Alouani, D., Dziri, F., Maatoug, J., & Ajmi, T. (2020). Addictions and mental health disorders among adolescents: A cross-sectional study; Tunisia 2020. European Journal of Public Health, 30(Supplement_5), ckaa166-1068.	The scales are self-report validated instruments.
34	126		13.99		801	43 % Male, 57 % Female	NA	Adolescents who were cyber victimized were more likely to suffer from poor sleep quality, which in turn led to a higher level of depression.	cyberbullying leans to higher depression	Kwon, M., Seo, Y. S., Dickerson, S. S., Park, E., & Livingston, J. A. (2019). 0802 Cyber Victimization and Depressive Symptoms: A Mediation Model Involving Sleep Quality. Sleep, 42, A322.	frequeny of SM use +Self-reported depressive symptom score
35	128	Hospital Anxiety and Depression Scale (HADS), the Social Networking Intensity scale (SNI), the FOMO scale (FOMOs), questionnaire on negative consequences of using SNS	NA	16-18	1468	26.7 % Male, 74.3 % Female	for girls, feeling depressed seems to trigger higher SNS involvement. For boys, anxiety triggers higher SNS involvement.	for girls, feeling depressed seems to trigger higher SNS involvement. For boys, anxiety triggers higher SNS involvement.	Depression and females. More female pop	Oberst, U., Wegmann, E., Stodt, B., Brand, M., & Chamarro, A. (2017). Negative consequences from heavy social networking in adolescents: The mediating role of fear of missing out. Journal of Adolescence, 55, 51–60.	Hospital Anxiety and Depression Scale (HADS) + Social Networking Intensity scale (SNI) + FOMO scale (FOMOs) + questionnaire on negative consequences of using SNS
36	129	Self-administered questionnaires were collected in each year to assess the pattern of changes in Internet addiction and psychosocial factors	16	15 to 17	2315	52 % Male, 48 % Female	An increase in the existence of depression and alcohol use from grades 10 to 11 predicted the persistence of Internet addiction. Online activities, depression, and substance use were important predictors of youth initiation and of the persistence of Internet addiction.	more depression with more SM use	more depression with more SM use. More male pop	Chang, F.-C., Chiu, C.-H., Lee, C.-M., Chen, P.-H., & Miao, N.-F. (2014). Predictors of the initiation and persistence of Internet addiction among adolescents in Taiwan. Addictive Behaviors, 39(10), 1434–1440.	Self-administered questionnaire
37	137	This study included 30 adolescents who received a score of 5 or higher from the Social Media Addiction Scale for Adolescents-Short Form. The Quality of Life Scale for Children was applied to adolescents and their parents in both the groups. In the analysis of the data, number, percentage, mean, standard deviation, Mann–Whitney U test, and Spearman’s correlation test were used in the Statistical P…	13.4	10 to 18	30	43.3 % Male, 56.7 % Female	I am a bit confused, they did not say depression, just quality of life and psyciatric metrics	When the adolescents with and without social media addiction were compared in terms of quality of life, physical health, psychosocial, and total scores, there were significant differences according to both parental and self-reports (P < .05). Psychiatric diagnoses were also found higher in adolescents with social media addiction (P < .001)	More female population. No discussion of depression	Hamidi, F., Tahıllıoğlu, A., Bilaç, Ö., & Önder, A. (2021). Evaluation of Quality of Life and Psychiatric Comorbidity in Adolescents with Social Media Addiction. Yeni Symposium, 59(2).	frequeny of SM use
38	140	computer assisted questionnaires and interviews	14	N/A	10904	N/A	NA	Girls were more likely to report On average girls had higher depressive symptom scores compared with boys (geometric mean score 4.6 vs 2.5). Online harassment, sleep hours, latency and disruption, self-esteem happiness with appearance and body weight satisfaction were all strongly associated with depres- sive symptom scores as were internalising symptoms from earlier in ad- olescence for girls an…		Kelly, Y., Zilanawala, A., Booker, C., & Sacker, A. (2018). Social media use and adolescent mental health: Findings from the UK Millennium Cohort Study. EClinicalMedicine, 6, 59–68.	self assement + Rosenberg scale self esteem scale	For raafaa, will delete later
39	141	Questionnaire	15.96	14–18	365	52% Female 48% Male	NA	The results showed that SNS addiction were positively associated with rumination and depression, r = 0.31, p < 0.001 and r = 0.18, p < 0.001, respectively. Rumination was positively correlated with depression, r = 0.70, p < 0.001, as well. Besides, self-esteem was negatively associated with rumination and depression, r = −0.38, p < 0.001 and r = −0.56, p < 0.001, re- spectively	More male pop	Wang, P., Wang, X., Wu, Y., Xie, X., Wang, X., Zhao, F., Ouyang, M., & Lei, L. (2018). Social networking sites addiction and adolescent depression: A moderated mediation model of rumination and self-esteem. Personality and Individual Differences, 127, 162–167.
40	142	longitudinal study	N/A	13-19	2891	42.7% Male 57.3% female	NA	The results indicate that depressive symptoms predicted small increases in active social media, compared with those who were not depressed during the follow-up period, adolescents who were persistently depressed or emerging depressed during the follow-up period had increased risk of developing OSNA at follow-up. Reversely, among those without depression at baseline, adolescents who were classifie…	More female population	Puukko, K., Hietajärvi, L., Maksniemi, E., Alho, K., & Salmela-Aro, K. (2020). Social media use and depressive symptoms—A longitudinal study from early to late adolescence. International Journal of Environmental Research and Public Health, 17(16), 5921.
41	81	cross sectional survey	13.9	N/A	5365	47.2 % Male, 52.8% Female	NA	Adolescents who were depressed but free of OSNA at baseline had 1.48 times more likely to develop OSNA at follow-up compared with that non-depressed at baseline. Reversely, among those without depression at baseline, adolescents who were classified as persistent OSNA or emerging OSNA had a higher risk of developing depression compared with those who were no OSNA.	read	Li, J.-B., Mo, P. K. H., Lau, J. T. F., Su, X.-F., Zhang, X., Wu, A. M. S., Mai, J.-C., & Chen, Y.-X. (2018). Online social networking addiction and depression: The results from a large-scale prospective cohort study in Chinese adolescents. Journal of Behavioral Addictions, 7(3), 686–696. https://doi.org/10.1556/2006.7.2018.69
	84	Questionnaire	16.62	15 TO 22	5961	49.2 % Male, 50.8 % Female	I think we should exclude this study, b/c didn't mention about depression on their results
42	88	Questionnaire	18.9	N/A	190	42 % Male, 58 % Female	NA	We did not find evidence supporting a relationship between SNS use and clinical depression. Counseling patients or parents regarding the risk of “Facebook Depression” may be premature.	No evidence for relationship	Jelenchick, L. A., Eickhoff, J. C., & Moreno, M. A. (2013). “Facebook depression?” Social networking site use and depression in older adolescents. Journal of Adolescent Health, 52(1), 128–130.
43	90	Questionnaire	14.23	12 TO 18	764	53.1 % Male,46.9 % Female	NA	More intense Qzone use was associated with higher level of negative social comparison on Qzone, which fully mediated the association between Qzone use and depression. Moreover, the mediating effect of negative social comparison on Qzone was moderated by self-esteem. The specific link between Qzone use and negative social comparison was weaker among adolescents with high self-esteem than those wit…	More male pop	Niu, G., Luo, Y., Sun, X., Zhou, Z., Yu, F., Yang, S.-L., & Zhao, L. (2018). Qzone use and depression among Chinese adolescents: A moderated mediation model. Journal of Affective Disorders, 231, 58–62.
44		longitidual study	12.7		3826			S A total of 3826 adolescents (1798 girls [47%]; mean [SD] age, 12.7 [0.5] years) were included. In general, depression symptoms increased yearly (year 1 mean [SD], 4.29 [5.10] points; year 4 mean [SD], 5.45 [5.93] points). Multilevel models, which included random intercepts at the school and individual level estimated between-person and within-person associations between screen time and depressi…	Social media increases depression	Boers, E., Afzali, M. H., Newton, N., & Conrod, P. (2019). Association of screen time and depression in adolescence. JAMA Pediatrics, 173(9), 853–859.
45		survey and Questionnaire	15.96	14–18	365			The results showed that SNS addiction were positively associated with rumination and depression, r = 0.31, p < 0.001 and r = 0.18, p < 0.001, respectively. Rumination was positively correlated with depression, r = 0.70, p < 0.001, as well. Besides, self-esteem was negatively associated with rumination and depression, r = −0.38, p < 0.001 and r = −0.56, p < 0.001, re- spectively		Wang, P., Wang, X., Wu, Y., Xie, X., Wang, X., Zhao, F., Ouyang, M., & Lei, L. (2018). Social networking sites addiction and adolescent depression: A moderated mediation model of rumination and self-esteem. Personality and Individual Differences, 127, 162–167.
46		questionnaire		13-19	2891		dublicated , its added in # 45	The results indicate that depressive symptoms predicted small increases in active social media use during both early and late adolescence, whereas no evidence of the reverse relationship was found.

## Sheet: Appendix2
NO	NO	Author's Name	Title	Type of Publication	Journal	Year of publication	Country	Social Media Platforms	Depression only?	If No, what else	Aims/purpose	Type of Study/Method	Average age	Age range	Size of Population	Male-Female	Comments/ Additional Details	Results	refrences	Data Metrics
1	3	Maheux, A.J. and Roberts, S.R. and Nesi, J. and Widman, L. and Choukas-Bradley, S.	Longitudinal associations between appearance-related social media consciousness and adolescents' depressive symptoms	Journal	Journal of Adolescence	2022	United States	Multi-platform	Yes	NA	Appearance-related social media consciousness	longitudinal Study	16.19	15 to 18	163	44.2 % Male,55.8 % Female	Mage = 16.19, 55.8% female, 50.9% White, 24.5% Black, 28.2% Hispanic. Appearance-related social media consciousness (ASMC)	ASMC was associated longitudinally with increased depressive symptoms, though it did not mediate or moderate the link between time on social media and depressive symptoms in the full sample. However, among girls only, ASMC did mediate this association, suggesting that increased ASMC may help explain the link between time on social media and depressive symptoms among adolescent girls. Girls report…	Maheux, A. J., Roberts, S. R., Nesi, J., Widman, L., & Choukas-Bradley, S. (2022). Longitudinal associations between appearance-related social media consciousness and adolescents’ depressive symptoms. Journal of Adolescence, 94(2), 264–269. https://doi.org/10.1002/jad.12009	Appearance-related social media consciousness (ASMC)
2	6	Gewirtz O'Brien, J. and McPherson, L. and Miller, K. and Svetaz, M.V.	Adolescent Health: Media Use	Journal	FP essentials	2021	United States	Multi-platform	No	Sleep hygiene and quality, decreased physical activity, decreased aerobic fitness, and increased adiposity among adolescents.	Appearance-related social media consciousness	N/A	N/A	N/A	N/A	N/A	Some research suggests a U-shaped association between these two factors, with high and low levels of internet use associated with depression. Social media use may amplify peer pressure to engage in sexual behavior, provide exposure to a greater network of individuals with sexual experience, and increase the risk of sexual behaviors. Counseling adolescent patients about safe and healthy media use …	Media use can interfere with sleep hygiene and quality, and screen-based sedentary behaviors have been associated with decreased physical activity, decreased aerobic fitness, and increased adiposity among adolescents.	Gewirtz O’Brien, J., McPherson, L., Miller, K., & Svetaz, M. V. (2021). Adolescent Health: Media Use. FP Essentials, 507, 33–38.	frequeny of SM use +Self-reported depressive symptom score
3	9	Pirdehghan, A. and Khezmeh, E. and Panahi, S.	Social media use and sleep disturbance among adolescents: A cross-sectional study	Journal	Iranian Journal of Psychiatry	2021	Iran	Multi-platform	No	Sleep Deprivation	Explore the link between Social Media Use and Sleep Quality	cross-sectional	16.53	15 to 19	576	49.7 % Male, 50.3 % Female	Female age median was 17	Females: The average time of all Smart devices used was 7.5±4.4 hours per day. Among all students 62.3 % (359) said that they had their cell phone on in their bedroom when they sleep. In boys, the amount of social media use was significantly more than girls and poor sleep quality had a statically significant relationship with social media use (P-Value = 0.02). Additionally, there was a reverse co…	Pirdehghan, A., Khezmeh, E., & Panahi, S. (2021). Social media use and sleep disturbance among adolescents: A cross-sectional study. Iranian Journal of Psychiatry, 16(2), 137.	Pittsburgh Sleep Questionnaire Index (PSQI) + depression (Beck) +P-values
4	10	Kreski, N. and Platt, J. and Rutherford, C. and Olfson, M. and Odgers, C. and Schulenberg, J. and Keyes, K.M.	Social Media Use and Depressive Symptoms Among United States Adolescents	Journal	Journal of Adolescent Health	2021	United States	Facebook	Yes	NA	Association between daily social media exposure and depressive symptoms	cross-sectional	N/A	13 to 16	74472	N/A	NA	For girls, in adjusted risk-stratified analysis, daily social media use was not associated with high (vs. low) depressive symptoms. For boys, results were inconsistent, suggesting a protective effect of daily social media use at some cut scores. Results were consistent across sensitivity analyses, and any potential harmful effects appear to be limited to 2009-2010, limiting the evidence supportin…	Kreski, N., Platt, J., Rutherford, C., Olfson, M., Odgers, C., Schulenberg, J., & Keyes, K. M. (2021). Social media use and depressive symptoms among United States adolescents. Journal of Adolescent Health, 68(3), 572–579.	frequeny of SM use +Self-reported depressive symptom score
5	20	Charoenwanit, S.	The relationship of cyber-bullying and academic achievement, general health, and depression in adolescents in Thailand	Journal	Walailak Journal of Science and Technology	2019	Thailand	Multi-platform	No	Cyberbullying, general health, academic achievement	Cyberbullying	cross-sectional	N/A	14 to 20	400	n/a	NA	The results revealed that one-third of the participants were found to have been bullied (39.0 %). Furthermore, cyberbullying was correlated with academic achievement, general health, and depression among adolescents with a statistical significance of 0.01 (rpb = 0.858, p < 0.01; rpb = 0.584, p < 0.01; rpb = 0.532, p < 0.01).	Charoenwanit, S. (2019). The Relationship of Cyber-bullying and Academic Achievement, General Health, and Depression in Adolescents in Thailand. Walailak Journal of Science and Technology (WJST), 16(4), Article 4. https://doi.org/10.48048/wjst.2019.4059	P-values
6	28	Frison, E. and Eggermont, S.	Browsing, Posting, and Liking on Instagram: The Reciprocal Relationships between Different Types of Instagram Use and Adolescents' Depressed Mood	Journal	Cyberpsychology, Behavior, and Social Networking	2017	Belgium	Instagram	Yes	NA	The study examines the impact of different types of Instagram use, rather than general Instagram usage, on adolescents' depression. To examine the reciprocal relationships between Instagram use and adolescents’ depressed mood., y focuses on adolescents, as this age group may be particularly at risk for the impact of Instagram use, and , this study investigates the impact of different types of Ins…	longitudinal design	14.96	12 to 19	671	39 % Male, 61% Female	NA	Structural equation modeling showed that Instagram browsing at Time 1 was related to increases in adolescents' depressed mood at Time 2. In addition, adolescents' depressed mood at Time 1 was related to increases in Instagram posting at Time 2. These relationships were similar among boys and girls.	Frison, E., & Eggermont, S. (2017). Browsing, posting, and liking on Instagram: The reciprocal relationships between different types of Instagram use and adolescents’ depressed mood. Cyberpsychology, Behavior, and Social Networking, 20(10), 603–609.	frequeny of SM use +Self-reported depressive symptom score
8	34	Kircaburun, Kagan	Self-Esteem, Daily Internet Use and Social Media Addiction as Predictors of Depression among Turkish Adolescents.	Journal	Journal of Education and Practice	2016	Turkey	Multi-platform	Yes	NA	In this study, direct and indirect effects of self-esteem, daily internet use and social media addiction to depression levels of adolescents have been investigated by testing a model. T	Questionnaire	16.61	12 to 18	1130	58.7 % Male, 41.3 % Female	NA	Significant relationships between depression, self-esteem, daily internet use and social media addiction have been observed. While depression was negatively but moderately associated with self-esteem, it was positively but weakly correlated with daily internet use and social media addiction.	Charoenwanit, S. (2019). The Relationship of Cyber-bullying and Academic Achievement, General Health, and Depression in Adolescents in Thailand. Walailak Journal of Science and Technology (WJST), 16(4), Article 4. https://doi.org/10.48048/wjst.2019.4059	Children's Depression Inventory + Rosenberg Self-esteem Scale + Social Media Addiction Scale
9	38	YAإ‍AR CAN, Sevinأ§ and KAVAK BUDAK, Funda	The Relationship of Social Media Use with Depression and Loneliness in Adolescents: A Descriptive Study.	Journal	Turkiye Klinikleri Journal of Nursing Sciences	2021	Turkey	Multi-platform	No	Loneliness and Depression	The purpose of this study is to determine the relationship of social media use with depression and loneliness in adolescents.	Descriptive Design	14.15	13-15 & 16-18	599	34.4 % Male, 65.6 % Female	NA	Social media addiction total score average of adolescents was 6.21±2.50 (moderate), depression total score average 67.60±15.59 (moderate), loneliness total score average 58.65±9.90 (moderate). In the study, it was determined that adolescents' social media addiction has statistical significance in explaining depression and loneliness (p&lt;0.05). Social media addiction explains depression with 8% …	EBSCOhost | 154399265 | The Relationship of Social Media Use with Depression and Loneliness in Adolescents: A Descriptive Study. (n.d.). Retrieved October 4, 2022, from https://web.p.ebscohost.com/abstract?direct=true&profile=ehost&scope=site&authtype=crawler&jrnl=1308092X&AN=154399265&h=UVSXsZFj7Gvjl7fUrbwHFR9BGDdlQZ%2bWKy21%2bdywu1gBP%2fk5t824F3RNimqWSzXAHZjAvbtscGlyWQBMEWx3fg%3d%3d&crl=f&resul…	Social Media Addiction Scale for Adolescents + UCLA Loneliness Scale + Reynolds Adolescent Depression Scale
10	39	Culpepper, Morgan	Exploring the relationships of social media usage and symptoms of anxiety and depression in adolescents	Journal		2020	United States	Multi-platform	No	Anxiety and Depression	This study aimed to determine the relationship social media has on symptoms of anxiety and depression	Questionnaire	N/A	12 to 18	84	35.7 % Male,64.3 % Female	NA	The number of hours spent on social media and symptoms of depression were related to one another. Adolescent depression and the amount of time on social media can negatively influence one another, and the negative effects are significant.	Culpepper, M. (2020). Exploring the relationships of social media usage and symptoms of anxiety and depression in adolescents.	The Social Anxiety Scale for Adolescents (SAS) + GAD-7 were used to measure symptoms of anxiet + CES-D scale depressive symptoms in adolescents.
11	42	Ghergut, Alois and Maftei, Alexandra and Grigore, Ana Nicoleta	The light and the dark side of social media use: Depression, anxiety, and eating attitudes among adolescents	Journal	Psihologija	2022	Romania	multi-platform	No	Eating attitudes (EA), anxiety, and depression	explored the links between social networking activity, eating attitudes (EA), anxiety, and depression among adolescents.	cross-sectional	13.55	12 to 15	532	48.5 % Male, 51.5 % Female	NA	The present research suggested that social networking use might increase the chances of developing unhealthy eating attitudes in adolescents who are not-at risk to develop an eating disorder, but, at the same time, it might play a protective role (instead of a harmful one) for adolescents who already developed such symptoms	Fishback, K. A. (n.d.). Social Media as a Predictor of Depression Rates Among Male Versus Female Adolescents During the COVID-19 Pandemic. 28.	Eating Attitudes Test self-report measure of ED symptoms and concerns; -Revised Child Anxiety and Depression Scale (RCADS-25; -Social Networking Activity Intensity Scale (SNAIS) Social Function Use Intensity (SFUI) -Entertainment Function Use Intensity (EFUI)
12	44	Ray, Tracie D	# InRealLife: a Phenomenological Study into How Adolescents Diagnosed with Depression Perceive the Impact of Social Media on Their Self-Esteem and Emotional Well-Being	Journal	Northcentral University ProQuest Dissertations Publishing	2021	United States	Multi-platform	No	Lack of self-esteem and depression	The purpose ofthis phenomenological study was to examine and describe the lived experiences of 18-21 year-olds who experienced social comparison and cyberbullying and were diagnosed with depression due to their use ofsocial media while they were in high school with a focus on self-esteem and emotional well-being.	Interviews	N/A	18 and 21	18	33 % Male, 67 % Female	NA	Adolescents experiencing social comparison and cyberbullying during a developmental stage in their life that results in depression, a lack of self-esteem, and a significant impact on their emotional wellbeing.	Ray, T. D. (2021). #InRealLife: A Phenomenological Study into How Adolescents Diagnosed with Depression Perceive the Impact of Social Media on Their Self-Esteem and Emotional Well-Being [Ph.D., Northcentral University]. https://www.proquest.com/docview/2572584425/abstract/3BB68FAA35CC4969PQ/1	frequeny of SM use +Self-reported depressive symptom score
13	46	Agbo, Maria Charity	Social media use: a risk factor for depression among school adolescents in Enugu State of Nigeria	Journal	Children and teenagers	2021	Nigeria	Multi-platform	Yes	NA	This research investigated on the social media use: A risk factor for depression among school adolescents’ depression in Enugu State	Questionnaire	N/A	N/A	800	50 % Male, 50 % Female	NA	Night engagements on social media by adolescents may lead to depression. This finding supports a research carried out by Udorie (2015) which showed that adolescents who use social media during the night could be damaging their sleep and increasing their risk of anxiety and depression. Other findings include; that loss of self-esteem and failure to achieve are sources through which social media co…	Agbo, M. (2021). Social Media Use: A Risk Factor for Depression among School Adolescents in Enugu State of Nigeria. Children and Teenagers, 4, p7. https://doi.org/10.22158/ct.v4n2p7	frequeny of SM use +Self-reported depressive symptom score
14	48	Fishback, Kaylee A	Social Media as a Predictor of Depression Rates Among Male Versus Female Adolescents During the COVID-19 Pandemic	Journal		2021	Canada	Multi-platform	Yes	NA	the relation ship between the time spent on social media and its affect on mental health specificaly depression among adolesent during covid-19 pandamic	Questionnaire	14	14 to 19	351	19.5 % Male, 80.5 % Female	No access to read full text, to make sure about the results section	The findings indicate that, in line with hypotheses, females engaged in more social media use and experienced greater depression than males. Regression analyses further revealed that Time 1 social media use was a significant predictor of Time 2 depression in females only	Fishback, K. A. (n.d.). Social Media as a Predictor of Depression Rates Among Male Versus Female Adolescents During the COVID-19 Pandemic. 28.	Brief Symptom Inventory (BSI)
15	50	Ibimiluyi, FO	Social Media and Depression among Adolescents in Ekiti State of Nigeria: Counselling Implications	Journal		2020	Nigeria	Multi-platform	yes	NA	its about the effect of using social media excessively on adolesent mental health particulary depression.	Questionnaire	NA	12 to 18	600	40 % Male, 60 % Female	NA	There were different questions to test different hypothesis: This implies that there is statistically significant difference in the incidence of depression among male and female adolescents. Female adolescents had higher mean score of 33.56 than their male (mean=31.96) counterparts. This implies that the incidence of depression is higher among female adolescents.	Ibimiluyi, F. O. (2020). Social Media and Depression among Adolescents in Ekiti State of Nigeria: Counselling Implications.	Social Media and Depression Scale (SMDS)
16	56	Woods HC and Scott H	#Sleepyteens: Social media use in adolescence is associated with poor sleep quality, anxiety, depression and low self-esteem.	Journal	Journal of adolescence	2016	United Kingdom	Multi-platform	No	Mental health (anxiety, insomnia, depression etc.)	to study the effect of using social media and adolecent mental health	Questionnaire	NA	11 to 17	467	N/A	NA	Adolescents who used social media more – both overall and at night – and those who were more emotionally invested in social media experienced poorer sleep quality, lower self-esteem and higher levels of anxiety and depression. Nighttime-specific social media use predicted poorer sleep quality after controlling for anxiety, depression and self-esteem. These findings contribute to the growing body …	Woods, H. C., & Scott, H. (2016). # Sleepyteens: Social media use in adolescence is associated with poor sleep quality, anxiety, depression and low self-esteem. Journal of Adolescence, 51, 41–49.	The Hospital Anxiety and Depression Scale (HADS)+ ittsburgh Sleep Quality Index (PSQI) + The Rosenberg Self-Esteem Scale (RSE) + Social Media Use Integration Scale
17	59	Rodgers RF and Slater A and Gordon CS and McLean SA and Jarman HK and Paxton SJ	A Biopsychosocial Model of Social Media Use and Body Image Concerns, Disordered Eating, and Muscle-Building Behaviors among Adolescent Girls and Boys.	Journal	Journal of youth and adolescence	2020	Australia	Multi-platform	No	Self esteem , depression and eating disorders	this study aimed to examine the relationship between use of social media and depression, self emaging and eating disorders amond adolescents	interventional study	12.76	NA	681	51 % Male, 49 % Female	No access to read full text		Rodgers, R. F., Slater, A., Gordon, C. S., McLean, S. A., Jarman, H. K., & Paxton, S. J. (2020). A biopsychosocial model of social media use and body image concerns, disordered eating, and muscle-building behaviors among adolescent girls and boys. Journal of Youth and Adolescence, 49(2), 399–409.	frequeny of SM use +Self-reported depressive symptom score
18	60	Barthorpe A and Winstone L and Mars B and Moran P	Is social media screen time really associated with poor adolescent mental health?آ A time use diary study.	Journal	Journal of affective disorders	2020	United Kingdom	Multi-platform	No	Includes self esteem , depression and self harming	to explore associations between social media screen-time as recorded in time use diaries (TUD) and key mental health outcomes – self-harm in the past year, depressive symptoms (Short Mood and Feelings Questionnaire), self-esteem (shortened Rosenberg scale) – in adolescence	Longitudinal study	13.76	13 to 15	4642	50 % Male, 50 % Female	NA	Females reported higher levels of depressive symptoms (Mean=6.78, SD =6.33) than males (Mean= 3.99, SD= 4.38). For females, increasing time spent on social media was associated with a greater number of depressive symptoms. There was little evidence for an association between time spent on social media and depression in males. Results were consistent in sensitivity analysis with depression include…	Barthorpe, A., Winstone, L., Mars, B., & Moran, P. (2020). Is social media screen time really associated with poor adolescent mental health? A time use diary study. Journal of Affective Disorders, 274, 864–870. https://doi.org/10.1016/j.jad.2020.05.106	social media screen-time as recorded in time use diaries (TUD) - self-esteem (shortened Rosenberg) scale)
19	61	Pantic I and Damjanovic A and Todorovic J and Topalovic D and Bojovic-Jovic D and Ristic S and Pantic S	Association between online social networking and depression in high school students: behavioral physiology viewpoint.	Journal	Psychiatria Danubina	2012	Serbia	Multi-platform	Yes	NA	this study investigate the relationship between the social networking and depression amond adolescents	cross-sectional	18	NA	164	31.9 % Male, 68.1 % Female	NA	Average Back Depression Inventory – second edition (BDI-II-II) score was 8.19 (SD=5.86). Average daily time spent on social networking was 1.86h (SD=2.08h), and average time spent watching TV was 2.44 h (SD=1.74h). Average body mass index of participants was 21.84 (SD=3.55) and average sleep duration was 7.37 (SD=1.82). BDI-II-II score indicated minimal depression in 104 students, mild depression…	Association between online social networking and depression in high school students: behavioral physiology viewpoint.	Back Depression Inventory - second edition (BDI-II-II)
20	63	Nesi J and Prinstein MJ	Using Social Media for Social Comparison and Feedback-Seeking: Gender and Popularity Moderate Associations with Depressive Symptoms.	Journal	Journal of abnormal child psychology	2015	United States	Multi-platform	yes	NA	its about use of social media for self comparission, and seeking feed back and developing depression later among adolosent	Questionnaire	14	12 to 16	619	43 % Male, 57 % Female	No access to read full text		Nesi, J., & Prinstein, M. J. (2015). Using social media for social comparison and feedback-seeking: Gender and popularity moderate associations with depressive symptoms. Journal of Abnormal Child Psychology, 43(8), 1427–1438.	The Electronic Interaction Scale for Time (EIS_T) +Reassurance-Seeking Scale (RSS)+ The Motivations for Electronic Interaction Scale (MEIS) +The Short Mood and Feelings Questionnaire (SMFQ)
21	67	Kleppang AL and Steigen AM and Ma L and Sأ¸berg Finbrأ¥ten H and Hagquist C	Electronic media use and symptoms of depression among adolescents in Norway.	Journal	PloS one	2021	Norway	Multi-platform	yes	NA	This study aimed to see the effect of social media on developing mental health disorders and depression among adolocents in norway	data collection done by Norwegian Social Research (NOVA) Institute in cooperation with seven regional drug and alcohol competence centres	NA	15 to 16	12353	51.8 % Male, 41.9 % They dont add up to 100	NA	Overall, a significantly higher proportion of the girls (28.2%) had symptoms of depression compared with the boys (10.3%). In gender subgroups, those with symptoms of depression reported significantly poorer family economy, more smoking, fewer friends and that their parents had lower education, compared with the rest of the study population.	Kleppang, A. L., Steigen, A. M., Ma, L., Søberg Finbråten, H., & Hagquist, C. (2021). Electronic media use and symptoms of depression among adolescents in Norway. Plos One, 16(7), e0254197.	Hopkins Symptom Checklist scale
22	76	Shafi RMA and Nakonezny PA and Miller KA and Desai J and Almorsy AG and Ligezka AN and Morath BA and Romanowicz M and Croarkin PE	An exploratory study of clinical and physiological correlates of problematic social media use in adolescents.	Journal	Psychiatry research	2021	United States	multi-platform	Yes	NA	With respect to studying adolescent self- assessments of problematic social media use in the overall sample, also greater severity of depressive symptoms was associated with an eleva- tion in problematic social media use	cross-sectional study	15.05	13 to 17 years	60	36.7 % Male, 63.3 % Female	NA	With respect to the adolescent Bergen Social Media Addiction Scale (BSMAS) scores in all subjects, the risk of problematic social media increased as depressive symptom severity increased. Depressed female adolescents appeared to have a greater risk. Based on parental BSMAS scores, depression status, depressive symptom severity, cyberbullying score, and salivary cortisol significantly predicted pr…	Shafi, R. M., Nakonezny, P. A., Miller, K. A., Desai, J., Almorsy, A. G., Ligezka, A. N., Morath, B. A., Romanowicz, M., & Croarkin, P. E. (2021). An exploratory study of clinical and physiological correlates of problematic social media use in adolescents. Psychiatry Research, 302, 114020.	"-Mini-International Neuropsychiatric Interview for Children and Adolescents (MINI-KID) t -17-item Clinician Rated Quick Inventory of Depressive symptoms (QIDS-A17-C -Rosenberg Self-Esteem Scale (RESES - Illinois Bully Scale Cortisol levels in saliva Bergen Social Media Addiction Scale (BSMAS)"
23	77	Hawes T and Zimmer-Gembeck MJ and Campbell SM	Unique associations of social media use and online appearance preoccupation with depression, anxiety, and appearance rejection sensitivity.	Journal	Body image	2020	Australia	Multi-platform	No	Depression, social anxiety, appearance anxiety, and appearance-RS	The first aim was to test the notion that AR social media preoccupa- tion would be uniquely associated with more elevated symptoms of depression and social anxiety The second aim was to test the hypotheses that AR social media preoccupation use moderates and intensifies the positive associations of frequency and intensity of social media use with appearance anxiety and appearance- the third study…	Questionnaire	15.8 and 18.9	High school participants ranged from 12 to 17 years University student participants ranged from 16 to 25 year	763	41 % Male, 59 % Female	appearance-related (AR)	Social media use was positively associated with symptoms of depression, social anxiety, appearance anxiety, and appearance-RS. General and AR preoccupation had unique and positive associations with depression and social anxiety symptoms and with appearance sensitivities. AR preoccupation was also found to strengthen the relationship between time spent on social media and appearance-RS. Although t…	Hawes, T., Zimmer-Gembeck, M. J., & Campbell, S. M. (2020). Unique associations of social media use and online appearance preoccupation with depression, anxiety, and appearance rejection sensitivity. Body Image, 33, 66–76.	Facebook Intensity Scale (FBI)
24	94	Shafi RMA and Nakonezny PA and Miller KA and Desai J and Almorsy AG and Ligezka AN and Morath BA and Romanowicz M and Croarkin PE	Altered markers of stress in depressed adolescents after acute social media use.	Journal	Journal of psychiatric research	2021	Australia	Multi-platform	Yes	NA	Study to examine the acute effects of SMU on clinical measures and biomarkers of stress in healthy and depressed adolescents	cross-sectional	15.05	13-17	60	36.7 % Male, 63.3 % Female	NA	at	Shafi, R. M., Nakonezny, P. A., Miller, K. A., Desai, J., Almorsy, A. G., Ligezka, A. N., Morath, B. A., Romanowicz, M., & Croarkin, P. E. (2021a). Altered markers of stress in depressed adolescents after acute social media use. Journal of Psychiatric Research, 136, 149–156.	Salivary cortisol level
25	98	Yadav P and Banwari G and Parmar C and Maniar R	Internet addiction and its correlates among high school students: a preliminary study from Ahmedabad, India.	Journal	Asian journal of psychiatry	2013	India	Multi-platform	No	Anxiety, Stress, Depression	This is the first such effort to study IA amongst Indian school students to find its correlation with socio-educational characteristics, internet use patterns and psychological variables, namely depression, anxiety and stress.	Young's Internet Addiction Test and 21 item Depression Anxiety and Stress Scale - Logistic regression analysis	16-18	NA (11th,12th grade)	621	59.4 % Male, 40.6 % Female	NA	Sixty-five (11.8%) students had Internet addiction (IA); it was predicted by time spent online, usage of social networking sites and chat rooms, and also by presence of anxiety and stress. Age, gender and self-rated academic performance did not predict IA. There was a strong positive correlation between IA and depression, anxiety and stress.	Yadav, P., Banwari, G., Parmar, C., & Maniar, R. (2013). Internet addiction and its correlates among high school students: A preliminary study from Ahmedabad, India. Asian Journal of Psychiatry, 6(6), 500–505.	Time spent using SNS (internet addiction - AI) + 21 item Depression Anxiety and Stress Scale
26	100	Jens Christoffer Skogen 1,2,3,4,* , Gunnhild Johnsen Hjetland 1,2 , Tormod Bøe 5 , Randi Træland Hella 6 and Ann Kristin Knudsen	Through the Looking Glass of Social Media. Focus on Self-Presentation and Association with Mental Health and Quality of Life. A Cross-Sectional Survey-Based Study.	Journal	International journal of environmental research and public health	2021	Norway	Multi-platform	No	Anxiety	The aims of the present study were to investigate the association between focus on self-presentation on social media and mental health and quality of life among adolescents. Specifically, we aimed to investigate the overall and gender-stratified associations between self-presentation and symptoms of depression and anxiety, as well as a general measure of quality of life	cross-sectional survey	17.1 years	16-17	513	58 % Male, 42 % Female	Social media (SOME)	A high focus on SOME self-presentation was associated with more mental health problems and reduced quality of life. The strength of the associations with symptoms of depression (0.75SMD) and anxiety (0.71SMD) was large, while it was medium-large for quality of life (−0.58SMD). The association was similar across gender in relation to symptoms of anxiety. For symptoms of depression and quality of l…	Skogen, J. C., Hjetland, G. J., Bøe, T., Hella, R. T., & Knudsen, A. K. (2021). Through the Looking Glass of Social Media. Focus on Self-Presentation and Association with Mental Health and Quality of Life. A Cross-Sectional Survey-Based Study. International Journal of Environmental Research and Public Health, 18(6), 3319. https://doi.org/10.3390/ijerph18063319	frequeny of SM use +Self-reported depressive symptom score
27	103	Morin-Major JK and Marin MF and Durand N and Wan N and Juster RP and Lupien SJ	Facebook behaviors associated with diurnal cortisol in adolescents: Is befriending stressful?	Journal	Psychoneuroendocrinology	2016	United Kingdom	Facebook	No	Self-esteem and cortisol levels	The goal of the present study was to explore the associations between Facebook behaviors (use frequency, network size, self-presentation and peer-interaction) and basal levels of cortisol among adolescent boys and girls.	Questionnaire	14.5	12 to 17	94	46.8 % Male, 53.2 % Female	NA	These results provide preliminary evidence that Facebook behaviors are associated with diurnal cortisol concentrations in adolescents. No association between FB use frequency and depressive symptoms in adolescents. • No association between FB use frequency and cortisol levels. • Positive correlation between FB network size and cortisol levels. • Negative correlation between FB peer interaction be…	Morin-Major, J. K., Marin, M.-F., Durand, N., Wan, N., Juster, R.-P., & Lupien, S. J. (2016). Facebook behaviors associated with diurnal cortisol in adolescents: Is befriending stressful? Psychoneuroendocrinology, 63, 238–246.	frequeny of SM use +Self-reported depressive symptom score
28	105	Brunborg GS and Burdzovic Andreas J	Increase in time spent on social media is associated with modest increase in depression, conduct problems, and episodic heavy drinking.	Journal	Journal of adolescence	2019	Norway	Multi-platform	No	Depression, Heavy drinking and conduct problems	To address this issue, we examined if within-individual change in time spent on social media was associated with within-individual changes in depression, conduct problems, and episodic heavy drinking in a sample of adolescents using first-differencing models (FD-models).	Questionnaire	15.22	N/A	763	45.1% Male, 54.9 % Female	NA	Increases in time spent on social media were associated with increases in symptoms of depression (b = 0.13 [95% CI: 0.01, 0.24], p = 0.038), increases in conduct problems (b = 0.07 [95% CI: 0.02, 0.10], p = 0.007), and increases in episodic heavy drinking (b = 0.10 [95% CI: 0.06, 0.15], p < 0.001), after adjusting for changes in the three hypothesized confounders. The effect-sizes for these relat…	Brunborg, G., & Burdzovic Andreas, J. (2019). Increase in time spent on social media is associated with modest increase in depression, conduct problems, and episodic heavy drinking. Journal of Adolescence, 74, 201–209. https://doi.org/10.1016/j.adolescence.2019.06.013	frequeny of SM use +Self-reported depressive symptom score
29	112	Zhang W and Pu J and He R and Yu M and Xu L and He X and Chen Z and Gan Z and Liu K and Tan Y and Xiang B	Demographic characteristics, family environment and psychosocial factors affecting internet addiction in Chinese adolescents.	Journal	Journal of affective disorders	2022	China	internet to games, social media platform a	No	Internet Addiction, gaming addiction, social media addiction, anxiety, and depression	The present study aims to identify predicting factors of internet addiction on adolescents	Questionnaire	N/A	middle school students	50855	N/A	NA	The present study found that demographic characteristics, family environment and psychosocial factors were associated with internet gaming addiction, social media addiction and smartphone addiction. Negative psychological factors (such as anxiety and depression) play an important role in different behavioral addictions. - Current study found that male are tendency to gaming addiction, female are …	Zhang, W., Pu, J., He, R., Yu, M., Xu, L., He, X., Chen, Z., Gan, Z., Liu, K., Tan, Y., & Xiang, B. (2022). Demographic characteristics, family environment and psychosocial factors affecting internet addiction in Chinese adolescents. Journal of Affective Disorders, 315, 130–138. https://doi.org/10.1016/j.jad.2022.07.053	"Internet Gaming Disorder Scale- Short Form(IGDS9-SF) -Smartphone Application- Based Addiction Scale (SABAS -Bergen Social Media Addiction Scale (BSMAS -Strengths and Difficulties Questionnaire-students (SDQ–S), 16-Item Version of the Prodromal Questionnaire (PQ-16), Patient Health Questionnaire-9 (PHQ-9), Generalized Anxiety Disorder 7-item (GAD-7), Multidimensional Peer Victimization Scale (MPV…
30	114	Liu SR and Davis EP and Palma AM and Sandman CA and Glynn LM	The acute and persisting impact of COVID-19 on trajectories of adolescent depression: Sex differences and social connectedness.	Journal	Journal of affective disorders	2022	United States	FaceTime, Zoom, Facebook, Instagram, Snapchat, Twitter, TikTok)	No	Depression, loneliness, social media use, social video game time, degree of social activity participation	he present study examined COVID- 19′ s impact on adolescent depression and possible influences of different domains of social connectedness (loneliness, social media use, social video game time, degree of social activity participation).	Longitudinal study	16.01	12 to 21	175	51 % Male, 49 % Female	NA	Significant increases in depressive symptoms followed pandemic onset for boys and girls. However, this increase was earlier and more pronounced among girls than boys, whose depression only increased significantly during the persistent period and to a lesser degree. Trajectories of depression were influenced by loneliness and social connections. Adolescent depression levels have increased during C…	Liu, S. R., Davis, E. P., Palma, A. M., Sandman, C. A., & Glynn, L. M. (2022). The acute and persisting impact of COVID-19 on trajectories of adolescent depression: Sex differences and social connectedness. Journal of Affective Disorders, 299, 246–255. https://doi.org/10.1016/j.jad.2021.11.030	"Children’s Depression Inventory (CDI-2 Youth Self-Report Baseline Form (mental health) UCLA loneliness scale"
31	116	Li JB and Lau JTF and Feng LF and Zhang X and Li JH and Mai JC and Chen YX and Mo PKH	Associations of intensity and emotional connection related to online social networking use on the risk of incident depression among Chinese adolescents: A prospective cohort study.	Journal	Journal of affective disorders	2022	China	Multi-platform	Yes	NA	to investigate the longitudinal prediction of intensity and emotional connection (EC) related to online social networking use at baseline on the risk of incident depression	Cohort Study	NA	NA	3196	50.9 % Male, 49.1 % Female	NA	23.37 per 100 person had depression after 9 month of intense SM use. -- OSNAI scale was used to measure the tie spent using SM	Li, J.-B., Lau, J. T. F., Feng, L.-F., Zhang, X., Li, J.-H., Mai, J.-C., Chen, Y.-X., & Mo, P. K. H. (2022). Associations of intensity and emotional connection related to online social networking use on the risk of incident depression among Chinese adolescents: A prospective cohort study. Journal of Affective Disorders, 308, 116–122. https://doi.org/10.1016/j.jad.2022.04.029	OSNAI scale + SFUI + EFUI + EC meters
32	118	Arrivillaga C and Rey L and Extremera N	A mediated path from emotional intelligence to problematic social media use in adolescents: The serial mediation of perceived stress and depressive symptoms.	Journal	Addictive behaviors	2022	Spain	Multi-platform	No	Depression and stress	The present study aimed at contributing to prior scientific literature by testing a model that considers low emotional intelligence (EI) as a vulnerability factor, perceived stress and depressive symptoms as affective and cognitive responses to conflicting	EI and PSMU meters and depressive symptoms and stress meters	14.61	12 to 19	2068	45.8 % Male, 54.2 % Female	the most important finding provides empirical support for the I-PACE model for SNS addiction, as our results suggest a significant serial mediation in which decreased EI is associated with higher perceived stress, which contributes to more depressive symptoms, resulting in higher PSMU in adolescents	high stress and depressive symptoms with the increase of SM use. "the most important finding provides empirical support for the I-PACE model for SNS addiction, as our results suggest a significant serial mediation in which decreased EI is associated with higher perceived stress, which contributes to more depressive symptoms, resulting in higher PSMU in adolescents"	Arrivillaga, C., Rey, L., & Extremera, N. (2022). A mediated path from emotional intelligence to problematic social media use in adolescents: The serial mediation of perceived stress and depressive symptoms. Addictive Behaviors, 124, 107095. https://doi.org/10.1016/j.addbeh.2021.107095	"- Spanish version of the Wong & Law Emotional Intelligence Scale (WLEIS - short version of the Perceived Stress Scale (PSS -subscale of the Depres- sion, Anxiety and Stress Scale (DASS-21 - Spanish version - Social Media Addiction Questionnaire (SMAQ)"
33	124	Amara, A and Ghammem, R and Sahli, J and Alouani, D and Dziri, F and Maatoug, J and Ajmi, T	Addictions and mental health disorders among adolescents: a cross-sectional study; Tunisia 2020	Journal	European Journal of Public Health	2020	Tunisia	facebook	No	Self esteem- depression- anxiety- addiction	determine the prevalence of addictive behaviors and screen for mental disorders among adolescents.	A structured self-administered questionnaire - in high and middle school. screening for mental health problems and addictive behaviors- The scales are self-report validated instruments.	14	13 to 16	1195	45.8 % Male, 54.2 % Female	finding yield that girls were more prone to be Facebook addict. Meanwhile, internet gaming disorder was more common among boys. Regarding tobacco and alcohol us	We noted that selfesteem was low among 49.5% of respondents. The pooled prevalence of internet gaming disorder and Facebook addiction was 37.4% and 32.3%, respectively.	Amara, A., Ghammem, R., Sahli, J., Alouani, D., Dziri, F., Maatoug, J., & Ajmi, T. (2020). Addictions and mental health disorders among adolescents: A cross-sectional study; Tunisia 2020. European Journal of Public Health, 30(Supplement_5), ckaa166-1068.	The scales are self-report validated instruments.
34	126	Kwon, Misol and Seo, Young S and Dickerson, Suzanne S and Park, Eunhee and Livingston, Jennifer A	0802 Cyber Victimization and Depressive Symptoms: A Mediation Model Involving Sleep Quality	Journal	Sleep	2019	United States	Multi-platform	yes	NA	approach was used to examine whether the relationship between cyber victimization and depression would be mediated through poor sleep quality among adolescents		13.99		801	43 % Male, 57 % Female	NA	Adolescents who were cyber victimized were more likely to suffer from poor sleep quality, which in turn led to a higher level of depression.	Kwon, M., Seo, Y. S., Dickerson, S. S., Park, E., & Livingston, J. A. (2019). 0802 Cyber Victimization and Depressive Symptoms: A Mediation Model Involving Sleep Quality. Sleep, 42, A322.	"Pittsburgh Sleep Quality Index -cyber aggression scale -Center for Epidemiologic Studies Depression Scale Revised"
35	128	Oberst, Ursula and Wegmann, Elisa and Stodt, Benjamin and Brand, Matthias and Chamarro, Andrأ©s	Negative consequences from heavy social networking in adolescents: The mediating role of fear of missing out	Journal	Journal of Adolescence	2017	United States	Multi-platform	No	Depression +anxiety	The aim of the present study was to determine whether that adolescents with psychopathological problems (especially anxiety and depression) experience negative consequences when using social networking sites	Hospital Anxiety and Depression Scale (HADS), the Social Networking Intensity scale (SNI), the FOMO scale (FOMOs), questionnaire on negative consequences of using SNS	NA	16-18	1468	26.7 % Male, 74.3 % Female	for girls, feeling depressed seems to trigger higher SNS involvement. For boys, anxiety triggers higher SNS involvement.	for girls, feeling depressed seems to trigger higher SNS involvement. For boys, anxiety triggers higher SNS involvement.	Oberst, U., Wegmann, E., Stodt, B., Brand, M., & Chamarro, A. (2017). Negative consequences from heavy social networking in adolescents: The mediating role of fear of missing out. Journal of Adolescence, 55, 51–60.	Hospital Anxiety and Depression Scale (HADS) + Social Networking Intensity scale (SNI) + FOMO scale (FOMOs) + questionnaire on negative consequences of using SNS
36	129	Chang, Fong-Ching and Chiu, Chiung-Hui and Lee, Ching-Mei and Chen, Ping-Hung and Miao, Nae-Fang	Predictors of the initiation and persistence of Internet addiction among adolescents in Taiwan	Journal	Addictive Behaviors	2014	Taiwan	Multi-platform	No	Depression + additcion	The present study examined the psychosocial factors associated with the initiation and persistence of Internet addiction among adolescents in Taiwan	Self-administered questionnaires were collected in each year to assess the pattern of changes in Internet addiction and psychosocial factors	16	15 to 17	2315	52 % Male, 48 % Female	An increase in the existence of depression and alcohol use from grades 10 to 11 predicted the persistence of Internet addiction. Online activities, depression, and substance use were important predictors of youth initiation and of the persistence of Internet addiction.	more depression with more SM use	Chang, F.-C., Chiu, C.-H., Lee, C.-M., Chen, P.-H., & Miao, N.-F. (2014). Predictors of the initiation and persistence of Internet addiction among adolescents in Taiwan. Addictive Behaviors, 39(10), 1434–1440.	"-Chen intenet addiction scale. -Rosenberg self-esteem scale -enter for Epidemiologic Stud- ies Depression Scale (CES-D)"
37	137	Hamidi, F. and Tahؤ±llؤ±oؤںlu, A. and Bilaأ§, أ–. and أ–nder, A.	Evaluation of Quality of Life and Psychiatric Comorbidity in Adolescents with Social Media Addiction	Journal	Istanbul Universitesi	2021	Turkey	Multi-platform	No	Quality of life and psychiatric comorbidities	aimed to evaluate the quality of life and psychiatric comorbidities in adolescents with social media addiction	This study included 30 adolescents who received a score of 5 or higher from the Social Media Addiction Scale for Adolescents-Short Form. The Quality of Life Scale for Children was applied to adolescents and their parents in both the groups. In the analysis of the data, number, percentage, mean, standard deviation, Mann–Whitney U test, and Spearman’s correlation test were used in the Statistical P…	13.4	10 to 18	30	43.3 % Male, 56.7 % Female	I am a bit confused, they did not say depression, just quality of life and psyciatric metrics	When the adolescents with and without social media addiction were compared in terms of quality of life, physical health, psychosocial, and total scores, there were significant differences according to both parental and self-reports (P < .05). Psychiatric diagnoses were also found higher in adolescents with social media addiction (P < .001)	Hamidi, F., Tahıllıoğlu, A., Bilaç, Ö., & Önder, A. (2021). Evaluation of Quality of Life and Psychiatric Comorbidity in Adolescents with Social Media Addiction. Yeni Symposium, 59(2).	Quality of Life Scale for Children -Turkish version
38	140	Yvonne KellyAfshin ZilanawalaCara BookerAmanda Sacker	Social Media Use and Adolescent Mental Health: Findings From the UK Millennium Cohort Study	Journal	EClinicalMedicine	2019	United Kingdom	Multi-platform	No	sless loss	This paper i) assesses whether social media use is associated with adolescents' depressive symptoms, and ii) investigates multiple potential explanatory pathways via online harassment, sleep, self-esteem and body image	computer assisted questionnaires and interviews	14	N/A	10904	N/A	NA	Girls were more likely to report On average girls had higher depressive symptom scores compared with boys (geometric mean score 4.6 vs 2.5). Online harassment, sleep hours, latency and disruption, self-esteem happiness with appearance and body weight satisfaction were all strongly associated with depres- sive symptom scores as were internalising symptoms from earlier in ad- olescence for girls an…	Kelly, Y., Zilanawala, A., Booker, C., & Sacker, A. (2018). Social media use and adolescent mental health: Findings from the UK Millennium Cohort Study. EClinicalMedicine, 6, 59–68.	self assement + Rosenberg scale self esteem scale
39	141	Pengcheng WangXinyue WangYingqiu WuXiaochun XieXingchao WangFengqing ZhaoMingkun Ouyang Li Lei	Social networking sites addiction and adolescent depression: A moderated mediation model of rumination and self-esteem	Journal	Personality and Individual Differences	2018	China	Multi-platform	No	addiction, rumination , and self-esteem	The current study tested the mechanisms underlying the association between SNS addiction and depression in the Chinese adolescents The second aim of this study was to examine the buffering effect of self-esteem on the indirect relations between SNS addiction and ado- lescent depression through rumination	Questionnaire	15.96	14–18	365	52% Female 48% Male	NA	The results showed that SNS addiction were positively associated with rumination and depression, r = 0.31, p < 0.001 and r = 0.18, p < 0.001, respectively. Rumination was positively correlated with depression, r = 0.70, p < 0.001, as well. Besides, self-esteem was negatively associated with rumination and depression, r = −0.38, p < 0.001 and r = −0.56, p < 0.001, re- spectively	Wang, P., Wang, X., Wu, Y., Xie, X., Wang, X., Zhao, F., Ouyang, M., & Lei, L. (2018). Social networking sites addiction and adolescent depression: A moderated mediation model of rumination and self-esteem. Personality and Individual Differences, 127, 162–167.	The Facebook Intrusion Questionnaire, Ruminative Response Scale (RRS), Depression was measured by the Center for Epidemiological Studies Depression Scale, Rosenberg Self-Esteem Scale (SES)
40	142	Kati Puukko , Lauri Hietajärvi Erika Maksniemi Kimmo Alho and Katariina Salmela-Aro	Social Media Use and Depressive Symptoms—A Longitudinal Study from Early to Late Adolescence	Article		2020	Finland	Multi-platform	Yes	NA	the current study examined within-person effects between social media use and depressive symptoms over a six-year period in adolescence.	longitudinal study	N/A	13-19	2891	42.7% Male 57.3% female	NA	The results indicate that depressive symptoms predicted small increases in active social media, compared with those who were not depressed during the follow-up period, adolescents who were persistently depressed or emerging depressed during the follow-up period had increased risk of developing OSNA at follow-up. Reversely, among those without depression at baseline, adolescents who were classifie…	Puukko, K., Hietajärvi, L., Maksniemi, E., Alho, K., & Salmela-Aro, K. (2020). Social media use and depressive symptoms—A longitudinal study from early to late adolescence. International Journal of Environmental Research and Public Health, 17(16), 5921.	The Finnish version of the Depression Scale to detect depressive symptoms
41	81	Li JB and Mo PKH and Lau JTF and Su XF and Zhang X and Wu AMS and Mai JC and Chen YX	Online social networking addiction and depression: The results from a large-scale prospective cohort study in Chinese adolescents.	Journal	Journal of behavioral addictions	2018	China	Multi-platform	Yes	NA	The aim of this study is to estimate the longitudinal associations between online social networking addiction (OSNA) and depression, whether OSNA predicts development of depression, and reversely, whether depression predicts development of OSNA	cross sectional survey	13.9	N/A	5365	47.2 % Male, 52.8% Female	NA	Adolescents who were depressed but free of OSNA at baseline had 1.48 times more likely to develop OSNA at follow-up compared with that non-depressed at baseline. Reversely, among those without depression at baseline, adolescents who were classified as persistent OSNA or emerging OSNA had a higher risk of developing depression compared with those who were no OSNA.	Li, J.-B., Mo, P. K. H., Lau, J. T. F., Su, X.-F., Zhang, X., Wu, A. M. S., Mai, J.-C., & Chen, Y.-X. (2018). Online social networking addiction and depression: The results from a large-scale prospective cohort study in Chinese adolescents. Journal of Behavioral Addictions, 7(3), 686–696. https://doi.org/10.1556/2006.7.2018.69	The level of depressive symptoms was measured using the 20-item Chinese version of the Center for Epidemiology Scale for Depression (CES-D), Addictive level to online social networking was measured using Online social networking addiction (OSNA)
42	88	Jelenchick LA and Eickhoff JC and Moreno MA	"Facebook depression?" social networking site use and depression in older adolescents.	Journal	The Journal of adolescent health : official publication of the Society for Adolescent Medicine	2013	United States	Facebook	Yes	NA	To evaluate the association between social networking site (SNS) use and depression in older adolescents using an experience sample method (ESM) approach.	Questionnaire	18.9	N/A	190	42 % Male, 58 % Female	NA	We did not find evidence supporting a relationship between SNS use and clinical depression. Counseling patients or parents regarding the risk of “Facebook Depression” may be premature.	Jelenchick, L. A., Eickhoff, J. C., & Moreno, M. A. (2013). “Facebook depression?” Social networking site use and depression in older adolescents. Journal of Adolescent Health, 52(1), 128–130.	Patient Health Questionnaire-9 depression screen (PHQ) in addition to measuring the amount of time spent on SM
43	90	Niu GF and Luo YJ and Sun XJ and Zhou ZK and Yu F and Yang SL and Zhao L	Qzone use and depression among Chinese adolescents: A moderated mediation model.	Journal	Journal of affective disorders	2018	china	q-zone	No	negative social comparison on Qzone and self-esteem	aimed to investigate the association between Chinese adolescents' SNS (Qzone) use and depression, as well as the mediating role of negative social comparison and the moderating role of self-esteem	Questionnaire	14.23	12 TO 18	764	53.1 % Male,46.9 % Female	NA	More intense Qzone use was associated with higher level of negative social comparison on Qzone, which fully mediated the association between Qzone use and depression. Moreover, the mediating effect of negative social comparison on Qzone was moderated by self-esteem. The specific link between Qzone use and negative social comparison was weaker among adolescents with high self-esteem than those wit…	Niu, G., Luo, Y., Sun, X., Zhou, Z., Yu, F., Yang, S.-L., & Zhao, L. (2018). Qzone use and depression among Chinese adolescents: A moderated mediation model. Journal of Affective Disorders, 231, 58–62.	"Facebook intensity scale - modified Chinese version of the ten-item Rosenberg self-esteem scale -Chinese version of the Center for Epidemiologic Studies Depression Scale (CES-D)"
44	143	Elroy Boers, PhD; Mohammad H. Afzali, PhD; Nicola Newton, PhD; Patricia Conrod, PhD	Association of Screen Time and Depression in Adolescence	Journal	JAMA Network	2019	Canada	general	yes	N/A	This research was studying the behavioral symptoms that associated with long screen time among adolocents in schools	longitidual study	12.7	N/A	3826	N/A	N/A	S A total of 3826 adolescents (1798 girls [47%]; mean [SD] age, 12.7 [0.5] years) were included. In general, depression symptoms increased yearly (year 1 mean [SD], 4.29 [5.10] points; year 4 mean [SD], 5.45 [5.93] points). Multilevel models, which included random intercepts at the school and individual level estimated between-person and within-person associations between screen time and depressi…	Boers, E., Afzali, M. H., Newton, N., & Conrod, P. (2019). Association of screen time and depression in adolescence. JAMA Pediatrics, 173(9), 853–859.	Self-esteem was measured using the Rosenberg Self-Esteem Scale, Socioeconomic status was assessed using the Family Affluence Scale for Adolescents,

## Sheet: Appendix1
		PubMed-MEDLINE	SCOPUS	IEEE Xplore	Proquest Psychology	Google Scholar
Intervention	Keywords	"Social media*" OR "social network*" OR "media platform*" OR "social network service" OR "social platform*" OR "Instagram" OR "TikTok" OR "Facebook" OR "youtube" OR "Snapchat" OR " Twitter" OR "Pinterest" OR "Reddit"	"Social media*" OR "social network*" OR "media platform*" OR "social network service" OR "social platform*" OR "Instagram" OR "TikTok" OR "Facebook" OR "youtube" OR "Snapchat" OR " Twitter" OR "Pinterest" OR "Reddit"	"Social media*" OR "social network*" OR "media platform*" OR "social network service" OR "social platform*" OR "Instagram" OR "TikTok" OR "Facebook" OR "youtube" OR "Snapchat" OR " Twitter" OR "Pinterest" OR "Reddit"	"Social media*" OR "social network*" OR "media platform*" OR "social network service" OR "social platform*" OR "Instagram" OR "TikTok" OR "Facebook" OR "youtube" OR "Snapchat" OR " Twitter" OR "Pinterest" OR "Reddit"	"Social media*" OR "social network*" OR "media platform*" OR "social network service" OR "social platform*" OR "Instagram" OR "TikTok" OR "Facebook" OR "youtube" OR "Snapchat" OR " Twitter" OR "Pinterest" OR "Reddit"
	AND
Outcome	Keyword	"depression" OR "melancholy" OR "major depressive disorder" OR "clinical depression"	"depression" OR "melancholy" OR "major depressive disorder" OR "clinical depression"	"depression" OR "melancholy" OR "major depressive disorder" OR "clinical depression"	"depression" OR "melancholy" OR "major depressive disorder" OR "clinical depression"	depression" OR "melancholy" OR "major depressive disorder" OR "clinical depression"
	AND
Population	Keywords	"adolesc*" OR " teen*" OR "juvenile*" OR "high school*" OR "middle school*" OR "child*"	"adolesc*" OR " teen*" OR "juvenile*" OR "high school*" OR "middle school*" OR "child*"	"adolesc*" OR " teen*" OR "juvenile*" OR "high school*" OR "middle school*" OR "child*"	"adolesc*" OR " teen*" OR "juvenile*" OR "high school*" OR "middle school*" OR "child*"	"adolesc*" OR " teen*" OR "juvenile*" OR "high school*" OR "middle school*" OR "child*"
